# Supplementary material for: Aqua­{2,2-[ethane-1,2-diylbis(nitrilo­methyl­idyne)]diphenolato}(3-nitro­benzoato)manganese(III)
Source: Acta Crystallogr Sect E Struct Rep Online. 2008 Jul 5;64(Pt 8):m990–1. doi: 10.1107/S1600536808019715 (PMC2961917; doi:10.1107/S1600536808019715)
Supplement: Supplementary file 1 [file e-64-0m990-sup1.cif]

##############################################################################
###                                                                        ###
###        Electronic paper (Acta Crystallographica Section E)             ###
###                                                                        ###
##############################################################################
#                                                                            #
# This CIF contains the data in a paper accepted for publication in Acta     #
# Crystallographica Section E. It conforms to the requirements of Notes      #
# for Authors for Section E, and has been peer reviewed under the auspices   #
# of the IUCr Commission on Journals.                                        #
#                                                                            #
# Full details of the Crystallographic Information File format               #
# are given in the paper "The Crystallographic Information File (CIF):       #
# a New Standard Archive File for Crystallography" by S. R. Hall, F. H.      #
# Allen and I. D. Brown [Acta Cryst. (1991), A47, 655-685].                  #
#                                                                            #
# The current version of the core CIF dictionary is obtainable from          #
# ftp://ftp.iucr.org/pub/cif_core.dic. The current version number is 2.4.    #
#                                                                            #
# Software is freely available for graphical display of the structure(s) in  #
# this CIF.  For information consult the CIF home page http://www.iucr.org/  #
# cif/home.html                                                              #
#                                                                            #
# This file may be used for bona fide research purposes within the           #
# scientific community so long as proper attribution is given to the journal # 
# article from which it was obtained.                                        #
#                                                                            #
##############################################################################
                                             
data_global
_audit_creation_method     'from SHELXL97 CIF and IUCr SHELXL97-template'
_journal_date_recd_electronic     2008-06-18
_journal_date_accepted     2008-06-27
_journal_name_full     'Acta Crystallographica, Section E'
_journal_year     2008
_journal_volume     64
_journal_issue      8
_journal_page_first     m990
_journal_page_last     m991
_journal_paper_category     QM
_journal_coeditor_code     SI2096
_publ_contact_author_name     'Dr V. S. Thampidas'
_publ_contact_author_address
;
Department of Chemistry
SN College
Varkala
Kerala 695 145
India
;
_publ_contact_author_email     dasthampi@hotmail.com
_publ_contact_author_fax     91-470-2602362
_publ_contact_author_phone     91-471-2469902
_publ_section_title
;\
Aqua{2,2-[ethane-1,2-diylbis(nitrilomethylidyne)]diphenolato}(3-nitrobenzoato)\
manganese(III)
;
loop_
    _publ_author_name
    _publ_author_address
    'Thampidas, V. S'
;
Department of Chemistry
SN College
Varkala
Kerala 695 145
India
;
    'Radhakrishnan, T.'
;
Department of Chemistry
University of Kerala
Thiruvananthapuram
Kerala 695 581
India
;
    'Pike, Robert D.'
;
Department of Chemistry
College of William and Mary
PO Box 8795
Williamsburg, VA 23187-8795
USA
;
data_I
_audit_creation_method     SHELXL-97
_chemical_name_systematic
;
Aqua{2,2-[ethane-1,2-diylbis(nitrilomethylidyne)]diphenolato}(3-
nitrobenzoato)manganese(III)
;
_chemical_name_common     ?
_chemical_formula_moiety     'C23 H20 Mn N3 O7'
_chemical_formula_sum     'C23 H20 Mn N3 O7'
_chemical_formula_iupac     '[Mn (C16 H14 N2 O2) (C7 H4 N O4) (H2 O)]'
_chemical_formula_weight     505.36
_chemical_melting_point     ?
_symmetry_cell_setting     monoclinic
_symmetry_space_group_name_H-M     'P 21/n'
loop_
    _symmetry_equiv_pos_as_xyz
    'x, y, z'
    '-x+1/2, y+1/2, -z+1/2'
    '-x, -y, -z'
    'x-1/2, -y-1/2, z-1/2'
_cell_length_a     6.72970(10)
_cell_length_b     10.5793(2)
_cell_length_c     29.228(5)
_cell_angle_alpha     90.00
_cell_angle_beta     95.1880(10)
_cell_angle_gamma     90.00
_cell_volume     2072.4(4)
_cell_formula_units_Z     4
_cell_measurement_reflns_used     256
_cell_measurement_theta_min     9.7
_cell_measurement_theta_max     70.9
_cell_measurement_temperature     100(2)
_exptl_crystal_description     plate
_exptl_crystal_colour     brown
_exptl_crystal_size_max     0.35
_exptl_crystal_size_mid     0.29
_exptl_crystal_size_min     0.09
_exptl_crystal_density_diffrn     1.620
_exptl_crystal_density_meas     ?
_exptl_crystal_density_method     'not measured'
_exptl_crystal_F_000     1040
_exptl_absorpt_coefficient_mu     5.661
_exptl_absorpt_correction_type     'multi-scan'
_exptl_absorpt_process_details     '(SADABS; Sheldrick, 2004)'
_exptl_absorpt_correction_T_min     0.2448
_exptl_absorpt_correction_T_max     0.6240
_exptl_special_details
;
;
_diffrn_ambient_temperature     100(2)
_diffrn_radiation_type     CuK\a
_diffrn_radiation_wavelength     1.54178
_diffrn_radiation_source     'fine-focus sealed tube'
_diffrn_radiation_monochromator     graphite
_diffrn_measurement_device_type     'Bruker SMART APEXII CCD'
_diffrn_measurement_method     '\w and \y'
_diffrn_detector_area_resol_mean     ?
_diffrn_reflns_number     21257
_diffrn_reflns_av_R_equivalents     0.0458
_diffrn_reflns_av_sigmaI/netI     0.0287
_diffrn_reflns_theta_min     3.04
_diffrn_reflns_theta_max     67.00
_diffrn_reflns_theta_full     67.00
_diffrn_measured_fraction_theta_max     0.989
_diffrn_measured_fraction_theta_full     0.989
_diffrn_reflns_limit_h_min     -7
_diffrn_reflns_limit_h_max     7
_diffrn_reflns_limit_k_min     -10
_diffrn_reflns_limit_k_max     12
_diffrn_reflns_limit_l_min     -31
_diffrn_reflns_limit_l_max     34
_diffrn_standards_number     0
_diffrn_standards_interval_count     ?
_diffrn_standards_interval_time     ?
_diffrn_standards_decay_%     ?
_refine_special_details
;
Refinement of <i>F</i>^2^ against ALL reflections. The weighted <i>R</i>-factor
<i>wR</i> and goodness of fit <i>S</i> are based on <i>F</i>^2^, conventional
<i>R</i>-factors <i>R</i> are based on <i>F</i>, with <i>F</i> set to zero for
negative <i>F</i>^2^. The threshold expression of <i>F</i>^2^ >
\s(<i>F</i>^2^) is used only for calculating <i>R</i>-factors(gt) <i>etc</i>.
and is not relevant to the choice of reflections for refinement.
<i>R</i>-factors based on <i>F</i>^2^ are statistically about twice as large
as those based on <i>F</i>, and <i>R</i>- factors based on ALL data will be
even larger.
;
_reflns_number_total     3640
_reflns_number_gt     3492
_reflns_threshold_expression     I>2\s(I)
_refine_ls_structure_factor_coef     Fsqd
_refine_ls_matrix_type     full
_refine_ls_R_factor_all     0.0366
_refine_ls_R_factor_gt     0.0347
_refine_ls_wR_factor_gt     0.0909
_refine_ls_wR_factor_ref     0.0922
_refine_ls_goodness_of_fit_ref     1.114
_refine_ls_restrained_S_all     1.114
_refine_ls_number_reflns     3640
_refine_ls_number_parameters     308
_refine_ls_number_restraints     0
_refine_ls_hydrogen_treatment     constr
_refine_ls_weighting_scheme     calc
_refine_ls_weighting_details
              'w=1/[\s^2^(Fo^2^)+(0.0418P)^2^+2.1055P] where P=(Fo^2^+2Fc^2^)/3'
_atom_sites_solution_hydrogens     geom
_atom_sites_solution_primary     direct
_atom_sites_solution_secondary     difmap
_refine_ls_shift/su_max     0.000
_refine_ls_shift/su_mean     0.000
_refine_diff_density_max     0.348
_refine_diff_density_min     -0.513
_refine_ls_extinction_method     none
_refine_ls_extinction_coef     ?
loop_
    _atom_type_symbol
    _atom_type_description
    _atom_type_scat_dispersion_real
    _atom_type_scat_dispersion_imag
    _atom_type_scat_source
    'C' 'C' 0.0181 0.0091
                         'International Tables Vol C Tables 4.2.6.8 and 6.1.1.4'
    'H' 'H' 0.0000 0.0000
                         'International Tables Vol C Tables 4.2.6.8 and 6.1.1.4'
    'N' 'N' 0.0311 0.0180
                         'International Tables Vol C Tables 4.2.6.8 and 6.1.1.4'
    'O' 'O' 0.0492 0.0322
                         'International Tables Vol C Tables 4.2.6.8 and 6.1.1.4'
    'Mn' 'Mn' -0.5299 2.8052
                         'International Tables Vol C Tables 4.2.6.8 and 6.1.1.4'
_computing_data_collection     'APEX2 (Bruker, 2004)'
_computing_cell_refinement     'SAINT-Plus (Bruker, 2004)'
_computing_data_reduction     'SAINT-Plus (Bruker, 2004)'
_computing_structure_solution     'SHELXS97 (Sheldrick, 2008)'
_computing_structure_refinement
                          'SHELXL97 (Sheldrick, 2008) and XSHELL (Bruker, 2004)'
_computing_molecular_graphics
              'ORTEP-3 (Farrugia, 1997) and Mercury (Macrae <i>et al.</i> 2006)'
_computing_publication_material     'SHELXL97 (Sheldrick, 2008)'
loop_
    _atom_site_type_symbol
    _atom_site_label
    _atom_site_fract_x
    _atom_site_fract_y
    _atom_site_fract_z
    _atom_site_U_iso_or_equiv
    _atom_site_adp_type
    _atom_site_calc_flag
    _atom_site_refinement_flags
    _atom_site_occupancy
    _atom_site_disorder_assembly
    _atom_site_disorder_group
    Mn Mn1 -0.00146(5) 0.54194(3) 0.229187(11) 0.01142(12) Uani d . 1 . .
    O O1 -0.2188(2) 0.55831(14) 0.18400(5) 0.0155(3) Uani d . 1 . .
    O O2 -0.1396(2) 0.45279(14) 0.27355(5) 0.0147(3) Uani d . 1 . .
    O O3 0.0816(2) 0.36457(14) 0.20036(5) 0.0171(3) Uani d . 1 . .
    O O4 0.3542(2) 0.32126(15) 0.16477(5) 0.0197(4) Uani d . 1 . .
    O O5 0.2710(3) 0.15274(18) 0.00870(6) 0.0311(4) Uani d . 1 . .
    O O6 -0.0245(3) 0.12490(17) -0.02568(5) 0.0282(4) Uani d . 1 . .
    O O7 -0.0810(2) 0.73579(15) 0.26027(5) 0.0190(3) Uani d . 1 . .
    H H1W 0.0052 0.7545 0.2818 0.023 Uiso calc R 1 . .
    H H2W -0.1592 0.7863 0.2531 0.023 Uiso d R 1 . .
    N N1 0.1747(3) 0.63243(16) 0.18849(6) 0.0133(4) Uani d . 1 . .
    N N2 0.2479(3) 0.54511(16) 0.27161(6) 0.0129(4) Uani d . 1 . .
    N N3 0.0896(3) 0.15170(18) 0.00848(6) 0.0220(5) Uani d . 1 . .
    C C1 -0.2066(3) 0.5574(2) 0.13906(8) 0.0149(5) Uani d . 1 . .
    C C2 -0.3747(3) 0.5194(2) 0.11019(8) 0.0171(5) Uani d . 1 . .
    H H2 -0.4930 0.4950 0.1233 0.020 Uiso calc R 1 . .
    C C3 -0.3700(4) 0.5173(2) 0.06299(8) 0.0223(5) Uani d . 1 . .
    H H3 -0.4848 0.4907 0.0442 0.027 Uiso calc R 1 . .
    C C4 -0.1991(4) 0.5536(2) 0.04252(8) 0.0239(5) Uani d . 1 . .
    H H4 -0.1976 0.5519 0.0101 0.029 Uiso calc R 1 . .
    C C5 -0.0333(4) 0.5917(2) 0.06989(8) 0.0202(5) Uani d . 1 . .
    H H5 0.0831 0.6167 0.0561 0.024 Uiso calc R 1 . .
    C C6 -0.0331(3) 0.5945(2) 0.11816(7) 0.0150(4) Uani d . 1 . .
    C C7 0.1445(3) 0.63864(19) 0.14441(7) 0.0141(4) Uani d . 1 . .
    H H7 0.2464 0.6748 0.1281 0.017 Uiso calc R 1 . .
    C C8 0.3601(3) 0.6801(2) 0.21297(7) 0.0159(5) Uani d . 1 . .
    H H8A 0.3362 0.7622 0.2278 0.019 Uiso calc R 1 . .
    H H8B 0.4639 0.6920 0.1914 0.019 Uiso calc R 1 . .
    C C9 0.4256(3) 0.5815(2) 0.24879(7) 0.0153(4) Uani d . 1 . .
    H H9A 0.4818 0.5070 0.2341 0.018 Uiso calc R 1 . .
    H H9B 0.5291 0.6168 0.2715 0.018 Uiso calc R 1 . .
    C C10 0.2631(3) 0.5163(2) 0.31447(7) 0.0138(4) Uani d . 1 . .
    H H10 0.3899 0.5276 0.3310 0.017 Uiso calc R 1 . .
    C C11 0.1053(3) 0.46869(19) 0.33948(7) 0.0143(4) Uani d . 1 . .
    C C12 0.1515(4) 0.4424(2) 0.38667(8) 0.0173(5) Uani d . 1 . .
    H H12 0.2813 0.4611 0.4006 0.021 Uiso calc R 1 . .
    C C13 0.0131(4) 0.3906(2) 0.41291(7) 0.0197(5) Uani d . 1 . .
    H H13 0.0454 0.3749 0.4447 0.024 Uiso calc R 1 . .
    C C14 -0.1764(4) 0.3614(2) 0.39192(8) 0.0184(5) Uani d . 1 . .
    H H14 -0.2734 0.3258 0.4098 0.022 Uiso calc R 1 . .
    C C15 -0.2250(3) 0.3835(2) 0.34569(7) 0.0157(4) Uani d . 1 . .
    H H15 -0.3541 0.3615 0.3322 0.019 Uiso calc R 1 . .
    C C16 -0.0877(3) 0.43777(19) 0.31824(7) 0.0134(4) Uani d . 1 . .
    C C17 0.1704(3) 0.32348(19) 0.16688(7) 0.0142(4) Uani d . 1 . .
    C C18 0.0387(3) 0.26862(19) 0.12698(7) 0.0140(4) Uani d . 1 . .
    C C19 -0.1613(3) 0.2428(2) 0.13095(8) 0.0173(5) Uani d . 1 . .
    H H19 -0.2185 0.2639 0.1585 0.021 Uiso calc R 1 . .
    C C20 -0.2791(4) 0.1861(2) 0.09498(8) 0.0200(5) Uani d . 1 . .
    H H20 -0.4151 0.1676 0.0984 0.024 Uiso calc R 1 . .
    C C21 -0.1988(4) 0.1569(2) 0.05438(8) 0.0197(5) Uani d . 1 . .
    H H21 -0.2780 0.1188 0.0296 0.024 Uiso calc R 1 . .
    C C22 -0.0006(3) 0.1846(2) 0.05094(7) 0.0166(5) Uani d . 1 . .
    C C23 0.1219(3) 0.2390(2) 0.08636(7) 0.0155(4) Uani d . 1 . .
    H H23 0.2586 0.2556 0.0830 0.019 Uiso calc R 1 . .
loop_
    _atom_site_aniso_label
    _atom_site_aniso_U_11
    _atom_site_aniso_U_22
    _atom_site_aniso_U_33
    _atom_site_aniso_U_12
    _atom_site_aniso_U_13
    _atom_site_aniso_U_23
    Mn1 0.0138(2) 0.01245(19) 0.00759(19) -0.00076(13) -0.00106(13) 0.00132(12)
    O1 0.0173(8) 0.0190(8) 0.0097(8) 0.0005(6) -0.0012(6) 0.0015(6)
    O2 0.0182(8) 0.0155(8) 0.0099(7) -0.0004(6) -0.0023(6) 0.0019(6)
    O3 0.0262(9) 0.0129(8) 0.0121(8) 0.0011(6) 0.0018(6) -0.0013(6)
    O4 0.0206(9) 0.0241(9) 0.0137(8) -0.0041(7) -0.0018(6) 0.0007(6)
    O5 0.0317(11) 0.0424(11) 0.0198(9) 0.0022(8) 0.0059(7) -0.0056(8)
    O6 0.0443(11) 0.0275(9) 0.0113(8) -0.0043(8) -0.0053(7) -0.0036(7)
    O7 0.0211(9) 0.0181(8) 0.0161(8) 0.0047(6) -0.0063(6) -0.0028(6)
    N1 0.0163(9) 0.0107(9) 0.0128(9) 0.0004(7) 0.0004(7) 0.0000(7)
    N2 0.0162(10) 0.0096(9) 0.0128(9) 0.0004(7) -0.0003(7) -0.0009(7)
    N3 0.0357(13) 0.0190(10) 0.0109(10) 0.0011(9) -0.0007(8) -0.0005(8)
    C1 0.0208(12) 0.0104(10) 0.0130(11) 0.0025(8) -0.0016(9) 0.0014(8)
    C2 0.0195(12) 0.0153(11) 0.0156(11) 0.0006(9) -0.0025(9) 0.0019(9)
    C3 0.0275(13) 0.0222(12) 0.0153(12) 0.0000(10) -0.0081(9) -0.0016(9)
    C4 0.0343(14) 0.0269(13) 0.0096(11) 0.0018(10) -0.0026(10) -0.0007(9)
    C5 0.0283(13) 0.0180(12) 0.0146(11) 0.0027(10) 0.0036(9) 0.0015(9)
    C6 0.0224(12) 0.0106(10) 0.0117(10) 0.0024(9) -0.0010(8) 0.0009(8)
    C7 0.0201(12) 0.0076(10) 0.0151(11) 0.0013(8) 0.0042(8) 0.0016(8)
    C8 0.0192(11) 0.0124(11) 0.0160(11) -0.0031(8) 0.0008(9) -0.0005(8)
    C9 0.0142(11) 0.0150(11) 0.0165(11) -0.0004(9) 0.0001(8) -0.0003(9)
    C10 0.0172(11) 0.0099(10) 0.0131(11) 0.0003(8) -0.0042(8) -0.0022(8)
    C11 0.0215(12) 0.0105(10) 0.0106(11) 0.0011(8) -0.0011(8) -0.0017(8)
    C12 0.0244(12) 0.0136(11) 0.0128(11) 0.0005(9) -0.0043(9) -0.0009(8)
    C13 0.0337(14) 0.0159(11) 0.0088(10) -0.0018(10) -0.0022(9) 0.0000(8)
    C14 0.0281(13) 0.0134(11) 0.0141(11) -0.0028(9) 0.0046(9) -0.0009(8)
    C15 0.0201(11) 0.0128(10) 0.0140(11) 0.0004(9) -0.0002(8) -0.0010(8)
    C16 0.0222(12) 0.0083(10) 0.0093(10) 0.0026(8) -0.0001(8) -0.0011(8)
    C17 0.0230(13) 0.0092(10) 0.0100(10) -0.0020(8) -0.0008(8) 0.0021(8)
    C18 0.0215(12) 0.0091(10) 0.0108(10) 0.0015(8) -0.0024(8) 0.0013(8)
    C19 0.0218(12) 0.0135(11) 0.0166(11) 0.0022(9) 0.0022(9) 0.0004(8)
    C20 0.0165(11) 0.0191(12) 0.0237(12) -0.0005(9) -0.0024(9) 0.0009(9)
    C21 0.0260(13) 0.0158(11) 0.0158(11) -0.0019(9) -0.0073(9) -0.0013(9)
    C22 0.0260(12) 0.0124(11) 0.0108(10) 0.0019(9) -0.0016(9) -0.0003(8)
    C23 0.0191(11) 0.0129(10) 0.0140(11) -0.0006(8) -0.0018(8) 0.0014(8)
_geom_special_details
;
All e.s.d.'s (except the e.s.d. in the dihedral angle between two l.s. planes)
are estimated using the full covariance matrix. The cell e.s.d.'s are taken
into account individually in the estimation of e.s.d.'s in distances, angles
and torsion angles; correlations between e.s.d.'s in cell parameters are only
used when they are defined by crystal symmetry. An approximate (isotropic)
treatment of cell e.s.d.'s is used for estimating e.s.d.'s involving l.s.
planes.
;
loop_
    _geom_bond_atom_site_label_1
    _geom_bond_atom_site_label_2
    _geom_bond_site_symmetry_2
    _geom_bond_distance
    _geom_bond_publ_flag
    Mn1 O1 . 1.8879(15) y
    Mn1 O2 . 1.9113(15) y
    Mn1 N2 . 1.9946(18) y
    Mn1 N1 . 1.9980(18) y
    Mn1 O3 . 2.1513(15) y
    Mn1 O7 . 2.3250(16) y
    O1 C1 . 1.324(3) ?
    O2 C16 . 1.331(3) ?
    O3 C17 . 1.269(3) ?
    O4 C17 . 1.244(3) ?
    O5 N3 . 1.220(3) ?
    O6 N3 . 1.236(3) ?
    O7 H1W . 0.8400 ?
    O7 H2W . 0.7659 ?
    N1 C7 . 1.288(3) ?
    N1 C8 . 1.471(3) ?
    N2 C10 . 1.284(3) ?
    N2 C9 . 1.472(3) ?
    N3 C22 . 1.472(3) ?
    C1 C2 . 1.408(3) ?
    C1 C6 . 1.421(3) ?
    C2 C3 . 1.383(3) ?
    C2 H2 . 0.9500 ?
    C3 C4 . 1.397(4) ?
    C3 H3 . 0.9500 ?
    C4 C5 . 1.374(3) ?
    C4 H4 . 0.9500 ?
    C5 C6 . 1.411(3) ?
    C5 H5 . 0.9500 ?
    C6 C7 . 1.439(3) ?
    C7 H7 . 0.9500 ?
    C8 C9 . 1.515(3) ?
    C8 H8A . 0.9900 ?
    C8 H8B . 0.9900 ?
    C9 H9A . 0.9900 ?
    C9 H9B . 0.9900 ?
    C10 C11 . 1.434(3) ?
    C10 H10 . 0.9500 ?
    C11 C12 . 1.414(3) ?
    C11 C16 . 1.426(3) ?
    C12 C13 . 1.373(3) ?
    C12 H12 . 0.9500 ?
    C13 C14 . 1.399(3) ?
    C13 H13 . 0.9500 ?
    C14 C15 . 1.381(3) ?
    C14 H14 . 0.9500 ?
    C15 C16 . 1.400(3) ?
    C15 H15 . 0.9500 ?
    C17 C18 . 1.515(3) ?
    C18 C19 . 1.389(3) ?
    C18 C23 . 1.393(3) ?
    C19 C20 . 1.394(3) ?
    C19 H19 . 0.9500 ?
    C20 C21 . 1.383(3) ?
    C20 H20 . 0.9500 ?
    C21 C22 . 1.378(3) ?
    C21 H21 . 0.9500 ?
    C22 C23 . 1.389(3) ?
    C23 H23 . 0.9500 ?
loop_
    _geom_angle_atom_site_label_1
    _geom_angle_atom_site_label_2
    _geom_angle_atom_site_label_3
    _geom_angle_site_symmetry_1
    _geom_angle_site_symmetry_3
    _geom_angle
    _geom_angle_publ_flag
    O1 Mn1 O2 . . 97.25(7) y
    O1 Mn1 N2 . . 171.26(7) y
    O2 Mn1 N2 . . 91.15(7) y
    O1 Mn1 N1 . . 90.20(7) y
    O2 Mn1 N1 . . 172.54(7) y
    N2 Mn1 N1 . . 81.42(7) y
    O1 Mn1 O3 . . 91.05(6) y
    O2 Mn1 O3 . . 89.70(6) y
    N2 Mn1 O3 . . 91.40(7) y
    N1 Mn1 O3 . . 89.75(7) y
    O1 Mn1 O7 . . 90.07(6) y
    O2 Mn1 O7 . . 91.54(6) y
    N2 Mn1 O7 . . 87.29(6) y
    N1 Mn1 O7 . . 88.85(6) y
    O3 Mn1 O7 . . 178.21(6) y
    C1 O1 Mn1 . . 125.44(14) ?
    C16 O2 Mn1 . . 128.63(14) ?
    C17 O3 Mn1 . . 139.29(14) ?
    Mn1 O7 H1W . . 109.5 ?
    Mn1 O7 H2W . . 133.3 ?
    H1W O7 H2W . . 116.8 ?
    C7 N1 C8 . . 121.31(19) ?
    C7 N1 Mn1 . . 124.86(15) ?
    C8 N1 Mn1 . . 113.44(13) ?
    C10 N2 C9 . . 120.50(19) ?
    C10 N2 Mn1 . . 126.20(16) ?
    C9 N2 Mn1 . . 113.27(13) ?
    O5 N3 O6 . . 123.7(2) ?
    O5 N3 C22 . . 118.83(19) ?
    O6 N3 C22 . . 117.5(2) ?
    O1 C1 C2 . . 118.6(2) ?
    O1 C1 C6 . . 123.5(2) ?
    C2 C1 C6 . . 117.9(2) ?
    C3 C2 C1 . . 120.9(2) ?
    C3 C2 H2 . . 119.6 ?
    C1 C2 H2 . . 119.6 ?
    C2 C3 C4 . . 121.1(2) ?
    C2 C3 H3 . . 119.4 ?
    C4 C3 H3 . . 119.4 ?
    C5 C4 C3 . . 119.2(2) ?
    C5 C4 H4 . . 120.4 ?
    C3 C4 H4 . . 120.4 ?
    C4 C5 C6 . . 121.0(2) ?
    C4 C5 H5 . . 119.5 ?
    C6 C5 H5 . . 119.5 ?
    C5 C6 C1 . . 119.9(2) ?
    C5 C6 C7 . . 117.7(2) ?
    C1 C6 C7 . . 122.4(2) ?
    N1 C7 C6 . . 124.4(2) ?
    N1 C7 H7 . . 117.8 ?
    C6 C7 H7 . . 117.8 ?
    N1 C8 C9 . . 106.32(17) ?
    N1 C8 H8A . . 110.5 ?
    C9 C8 H8A . . 110.5 ?
    N1 C8 H8B . . 110.5 ?
    C9 C8 H8B . . 110.5 ?
    H8A C8 H8B . . 108.7 ?
    N2 C9 C8 . . 107.21(17) ?
    N2 C9 H9A . . 110.3 ?
    C8 C9 H9A . . 110.3 ?
    N2 C9 H9B . . 110.3 ?
    C8 C9 H9B . . 110.3 ?
    H9A C9 H9B . . 108.5 ?
    N2 C10 C11 . . 125.7(2) ?
    N2 C10 H10 . . 117.2 ?
    C11 C10 H10 . . 117.2 ?
    C12 C11 C16 . . 119.4(2) ?
    C12 C11 C10 . . 117.3(2) ?
    C16 C11 C10 . . 123.1(2) ?
    C13 C12 C11 . . 121.5(2) ?
    C13 C12 H12 . . 119.2 ?
    C11 C12 H12 . . 119.2 ?
    C12 C13 C14 . . 118.7(2) ?
    C12 C13 H13 . . 120.6 ?
    C14 C13 H13 . . 120.6 ?
    C15 C14 C13 . . 121.2(2) ?
    C15 C14 H14 . . 119.4 ?
    C13 C14 H14 . . 119.4 ?
    C14 C15 C16 . . 121.3(2) ?
    C14 C15 H15 . . 119.3 ?
    C16 C15 H15 . . 119.3 ?
    O2 C16 C15 . . 118.9(2) ?
    O2 C16 C11 . . 123.2(2) ?
    C15 C16 C11 . . 117.8(2) ?
    O4 C17 O3 . . 125.8(2) ?
    O4 C17 C18 . . 118.00(19) ?
    O3 C17 C18 . . 116.17(19) ?
    C19 C18 C23 . . 119.6(2) ?
    C19 C18 C17 . . 121.01(19) ?
    C23 C18 C17 . . 119.3(2) ?
    C18 C19 C20 . . 120.8(2) ?
    C18 C19 H19 . . 119.6 ?
    C20 C19 H19 . . 119.6 ?
    C21 C20 C19 . . 120.3(2) ?
    C21 C20 H20 . . 119.9 ?
    C19 C20 H20 . . 119.9 ?
    C22 C21 C20 . . 118.1(2) ?
    C22 C21 H21 . . 121.0 ?
    C20 C21 H21 . . 121.0 ?
    C21 C22 C23 . . 123.2(2) ?
    C21 C22 N3 . . 119.2(2) ?
    C23 C22 N3 . . 117.6(2) ?
    C22 C23 C18 . . 118.1(2) ?
    C22 C23 H23 . . 121.0 ?
    C18 C23 H23 . . 121.0 ?
loop_
    _geom_torsion_atom_site_label_1
    _geom_torsion_atom_site_label_2
    _geom_torsion_atom_site_label_3
    _geom_torsion_atom_site_label_4
    _geom_torsion_site_symmetry_1
    _geom_torsion_site_symmetry_2
    _geom_torsion_site_symmetry_3
    _geom_torsion_site_symmetry_4
    _geom_torsion
    _geom_torsion_publ_flag
    O2 Mn1 O1 C1 . . . . -146.55(16) ?
    N2 Mn1 O1 C1 . . . . 49.5(5) ?
    N1 Mn1 O1 C1 . . . . 33.04(17) ?
    O3 Mn1 O1 C1 . . . . -56.72(16) ?
    O7 Mn1 O1 C1 . . . . 121.89(16) ?
    O1 Mn1 O2 C16 . . . . -161.93(17) ?
    N2 Mn1 O2 C16 . . . . 15.66(17) ?
    N1 Mn1 O2 C16 . . . . 21.3(6) ?
    O3 Mn1 O2 C16 . . . . 107.05(17) ?
    O7 Mn1 O2 C16 . . . . -71.66(17) ?
    O1 Mn1 O3 C17 . . . . 78.3(2) ?
    O2 Mn1 O3 C17 . . . . 175.5(2) ?
    N2 Mn1 O3 C17 . . . . -93.3(2) ?
    N1 Mn1 O3 C17 . . . . -11.9(2) ?
    O7 Mn1 O3 C17 . . . . -50.6(19) ?
    O1 Mn1 N1 C7 . . . . -24.13(18) ?
    O2 Mn1 N1 C7 . . . . 152.7(5) ?
    N2 Mn1 N1 C7 . . . . 158.36(18) ?
    O3 Mn1 N1 C7 . . . . 66.92(18) ?
    O7 Mn1 N1 C7 . . . . -114.20(18) ?
    O1 Mn1 N1 C8 . . . . 162.98(14) ?
    O2 Mn1 N1 C8 . . . . -20.2(6) ?
    N2 Mn1 N1 C8 . . . . -14.53(14) ?
    O3 Mn1 N1 C8 . . . . -105.98(14) ?
    O7 Mn1 N1 C8 . . . . 72.91(14) ?
    O1 Mn1 N2 C10 . . . . 152.3(4) ?
    O2 Mn1 N2 C10 . . . . -11.72(18) ?
    N1 Mn1 N2 C10 . . . . 169.01(19) ?
    O3 Mn1 N2 C10 . . . . -101.45(18) ?
    O7 Mn1 N2 C10 . . . . 79.77(18) ?
    O1 Mn1 N2 C9 . . . . -29.4(5) ?
    O2 Mn1 N2 C9 . . . . 166.56(14) ?
    N1 Mn1 N2 C9 . . . . -12.70(14) ?
    O3 Mn1 N2 C9 . . . . 76.84(14) ?
    O7 Mn1 N2 C9 . . . . -101.95(14) ?
    Mn1 O1 C1 C2 . . . . 154.51(16) ?
    Mn1 O1 C1 C6 . . . . -26.4(3) ?
    O1 C1 C2 C3 . . . . 179.8(2) ?
    C6 C1 C2 C3 . . . . 0.6(3) ?
    C1 C2 C3 C4 . . . . -0.5(4) ?
    C2 C3 C4 C5 . . . . 0.1(4) ?
    C3 C4 C5 C6 . . . . 0.1(4) ?
    C4 C5 C6 C1 . . . . 0.0(3) ?
    C4 C5 C6 C7 . . . . -178.4(2) ?
    O1 C1 C6 C5 . . . . -179.4(2) ?
    C2 C1 C6 C5 . . . . -0.3(3) ?
    O1 C1 C6 C7 . . . . -1.1(3) ?
    C2 C1 C6 C7 . . . . 178.0(2) ?
    C8 N1 C7 C6 . . . . -179.76(19) ?
    Mn1 N1 C7 C6 . . . . 7.9(3) ?
    C5 C6 C7 N1 . . . . -171.5(2) ?
    C1 C6 C7 N1 . . . . 10.2(3) ?
    C7 N1 C8 C9 . . . . -136.1(2) ?
    Mn1 N1 C8 C9 . . . . 37.1(2) ?
    C10 N2 C9 C8 . . . . -145.69(19) ?
    Mn1 N2 C9 C8 . . . . 35.9(2) ?
    N1 C8 C9 N2 . . . . -45.6(2) ?
    C9 N2 C10 C11 . . . . -174.05(19) ?
    Mn1 N2 C10 C11 . . . . 4.1(3) ?
    N2 C10 C11 C12 . . . . 180.0(2) ?
    N2 C10 C11 C16 . . . . 5.2(3) ?
    C16 C11 C12 C13 . . . . -1.6(3) ?
    C10 C11 C12 C13 . . . . -176.7(2) ?
    C11 C12 C13 C14 . . . . 1.2(3) ?
    C12 C13 C14 C15 . . . . 0.2(3) ?
    C13 C14 C15 C16 . . . . -1.0(3) ?
    Mn1 O2 C16 C15 . . . . 171.22(14) ?
    Mn1 O2 C16 C11 . . . . -11.9(3) ?
    C14 C15 C16 O2 . . . . 177.58(19) ?
    C14 C15 C16 C11 . . . . 0.5(3) ?
    C12 C11 C16 O2 . . . . -176.14(19) ?
    C10 C11 C16 O2 . . . . -1.4(3) ?
    C12 C11 C16 C15 . . . . 0.8(3) ?
    C10 C11 C16 C15 . . . . 175.50(19) ?
    Mn1 O3 C17 O4 . . . . 77.7(3) ?
    Mn1 O3 C17 C18 . . . . -104.5(2) ?
    O4 C17 C18 C19 . . . . 165.9(2) ?
    O3 C17 C18 C19 . . . . -12.1(3) ?
    O4 C17 C18 C23 . . . . -11.5(3) ?
    O3 C17 C18 C23 . . . . 170.54(19) ?
    C23 C18 C19 C20 . . . . 0.8(3) ?
    C17 C18 C19 C20 . . . . -176.6(2) ?
    C18 C19 C20 C21 . . . . -1.2(3) ?
    C19 C20 C21 C22 . . . . 0.4(3) ?
    C20 C21 C22 C23 . . . . 0.7(3) ?
    C20 C21 C22 N3 . . . . 178.6(2) ?
    O5 N3 C22 C21 . . . . -165.6(2) ?
    O6 N3 C22 C21 . . . . 14.7(3) ?
    O5 N3 C22 C23 . . . . 12.4(3) ?
    O6 N3 C22 C23 . . . . -167.3(2) ?
    C21 C22 C23 C18 . . . . -1.0(3) ?
    N3 C22 C23 C18 . . . . -178.95(18) ?
    C19 C18 C23 C22 . . . . 0.3(3) ?
    C17 C18 C23 C22 . . . . 177.69(19) ?
loop_
    _geom_hbond_atom_site_label_D
    _geom_hbond_atom_site_label_H
    _geom_hbond_atom_site_label_A
    _geom_hbond_site_symmetry_A
    _geom_hbond_distance_DH
    _geom_hbond_distance_HA
    _geom_hbond_distance_DA
    _geom_hbond_angle_DHA
    _geom_hbond_publ_flag
    O7 H2W O2 2_455 0.77 2.31 3.074(2) 171.9 yes
    O7 H1W O4 2 0.84 1.89 2.710(2) 165.5 yes
