# Supplementary material for: Aqua­{2,2-[ethane-1,2-diylbis(nitrilo­methyl­idyne)]diphenolato}(3-nitro­benzoato)manganese(III)
Source: Acta Crystallogr Sect E Struct Rep Online. 2008 Jul 5;64(Pt 8):m990–1. doi: 10.1107/S1600536808019715 (PMC2961917; doi:10.1107/S1600536808019715)
Supplement: Supplementary file 2 [file e-64-0m990-Isup2.hkl]

# 
# h,k,l, Fc-squared, Fo-squared, sigma(Fo-squared) and status flag 
# 
data_I
_shelx_title ' P21onn in P2(1)/n' 
_shelx_refln_list_code          4 
_shelx_F_calc_maximum      246.25 
_exptl_crystal_F_000      1040.00 
_reflns_d_resolution_high  0.8375 
 
loop_ 
 _symmetry_equiv_pos_as_xyz 
 'x, y, z' 
 '-x+1/2, y+1/2, -z+1/2' 
 '-x, -y, -z' 
 'x-1/2, -y-1/2, z-1/2' 
 
_cell_length_a     6.7297 
_cell_length_b    10.5793 
_cell_length_c    29.2280 
_cell_angle_alpha  90.000 
_cell_angle_beta   95.188 
_cell_angle_gamma  90.000 
 
_shelx_F_squared_multiplier     1.000 
 
loop_ 
 _refln_index_h 
 _refln_index_k 
 _refln_index_l 
 _refln_F_squared_calc 
 _refln_F_squared_meas 
 _refln_F_squared_sigma 
 _refln_observed_status 
   2   0   0      393.48      360.54      9.99 o 
   4   0   0     2203.58     1927.10     55.93 o 
   6   0   0     1563.47     1503.80     48.37 o 
   1   1   0    23056.96    23168.85    624.63 o 
   2   1   0     1739.12     1625.68     36.15 o 
   3   1   0      149.03      124.56      4.50 o 
   4   1   0     3883.34     4331.79     91.70 o 
   5   1   0     5262.22     5173.87    131.60 o 
   6   1   0       86.66      128.33     11.69 o 
   7   1   0      251.75      358.72     27.94 o 
   0   2   0    12392.75    12048.16    460.85 o 
   1   2   0      128.34      115.47      8.00 o 
   2   2   0      803.22      713.57     15.52 o 
   3   2   0      476.66      475.05     11.36 o 
   4   2   0     3527.16     3343.23     62.93 o 
   5   2   0      306.02      306.79     13.11 o 
   6   2   0      247.86      286.56     14.23 o 
   7   2   0      469.77      513.34     34.49 o 
   1   3   0     3870.20     3859.96     83.20 o 
   2   3   0      291.54      323.97      8.47 o 
   3   3   0     2431.75     2327.70     44.69 o 
   4   3   0        3.70       19.71      5.41 o 
   5   3   0      525.58      583.52     19.64 o 
   6   3   0      460.00      498.92     12.06 o 
   7   3   0      989.14     1073.10     40.87 o 
   0   4   0      299.97      326.11     11.89 o 
   1   4   0      182.33      202.32      6.48 o 
   2   4   0      263.62      209.96      5.72 o 
   3   4   0      155.03      130.50      5.70 o 
   4   4   0       43.04       81.98      5.11 o 
   5   4   0       10.36       17.64      6.91 o 
   6   4   0       20.87       32.17      4.52 o 
   7   4   0       78.90      110.38      8.25 o 
   1   5   0     2034.24     2245.10     41.67 o 
   2   5   0     1230.34     1294.73     26.99 o 
   3   5   0     1184.83     1164.22     30.55 o 
   4   5   0      870.84      873.26     21.08 o 
   6   5   0     1165.62     1240.81     29.35 o 
   7   5   0      148.39      134.32     11.22 o 
   0   6   0      181.40      188.39     10.68 o 
   1   6   0     3310.87     3514.50     68.41 o 
   2   6   0     1708.81     1754.81     39.53 o 
   3   6   0      367.16      350.74     10.80 o 
   4   6   0      210.43      263.20     16.14 o 
   5   6   0      409.25      422.42      9.92 o 
   6   6   0       79.42       99.82      7.96 o 
   7   6   0       71.02       71.22      4.61 o 
   1   7   0     1710.81     1704.87     38.19 o 
   2   7   0       67.91       68.35      6.18 o 
   3   7   0      271.06      256.04      9.50 o 
   4   7   0     1451.36     1489.10     38.76 o 
   5   7   0      236.93      267.32      8.57 o 
   6   7   0      150.72      158.45      9.53 o 
   0   8   0      361.23      353.97     16.02 o 
   1   8   0       67.55       78.43     10.95 o 
   2   8   0      112.55      108.37      7.86 o 
   3   8   0       14.60       18.32      4.58 o 
   4   8   0      455.04      506.92     28.59 o 
   5   8   0      280.80      263.88     11.99 o 
   6   8   0      199.82      233.15     14.85 o 
   1   9   0      617.17      655.86     16.16 o 
   2   9   0      446.94      416.23     11.33 o 
   3   9   0      109.39      107.28      6.16 o 
   4   9   0     1067.90     1056.49     22.88 o 
   5   9   0      485.37      515.91     24.58 o 
   0  10   0     7133.77     7443.39    252.16 o 
   1  10   0      502.93      521.11     17.22 o 
   2  10   0       84.08      100.64      6.51 o 
   3  10   0     2073.05     2050.85     51.57 o 
   4  10   0       50.46       70.92      6.22 o 
   1  11   0     3676.93     3725.71    128.36 o 
   2  11   0      172.66      182.46     17.42 o 
   3  11   0       72.44       77.65     11.72 o 
   0  12   0      982.88     1083.13     53.97 o 
   1  12   0       26.46       29.84     12.06 o 
   2  12   0      218.52      240.63     18.41 o 
  -5   0   1      311.43      328.46     16.33 o 
  -3   0   1     4276.56     4673.86    127.08 o 
  -1   0   1    11078.77    10937.44    416.77 o 
   1   0   1     5225.17     5147.57    197.34 o 
   3   0   1      245.93      228.00     10.10 o 
   5   0   1     1682.29     1871.06     62.82 o 
   7   0   1        7.34       30.47     13.33 o 
  -7   1   1       21.31       43.17     13.97 o 
  -6   1   1       74.75       83.36     11.42 o 
  -5   1   1      728.68      773.27     21.86 o 
  -4   1   1       49.08       83.12      4.55 o 
  -3   1   1      993.78     1038.95     23.26 o 
  -2   1   1      166.05      162.35      4.74 o 
  -1   1   1      669.42      704.63     19.68 o 
   0   1   1       77.95       56.04      2.64 o 
   1   1   1     3653.43     3748.75    114.37 o 
   2   1   1      952.58      920.22     19.71 o 
   3   1   1       73.91       52.49      3.19 o 
   4   1   1      408.72      406.59     10.07 o 
   5   1   1       68.60       77.43      6.32 o 
   6   1   1     1285.12     1272.66     33.49 o 
   7   1   1       64.08      123.80     16.51 o 
  -7   2   1      845.58      831.32     42.29 o 
  -6   2   1     2352.27     2382.18     61.11 o 
  -5   2   1     2824.85     2874.44     77.93 o 
  -4   2   1     2097.45     1939.44     41.14 o 
  -3   2   1       49.77       65.03      3.39 o 
  -2   2   1      262.99      230.79      6.00 o 
  -1   2   1     6484.39     6518.54    140.56 o 
   0   2   1     4791.12     4216.53    112.91 o 
   1   2   1     1418.08     1424.07     34.40 o 
   2   2   1       61.04       40.08      2.60 o 
   3   2   1     1109.23     1113.09     21.47 o 
   4   2   1     4077.69     4113.58     80.19 o 
   6   2   1      334.35      378.86     14.62 o 
   7   2   1       23.22       35.25     13.02 o 
  -7   3   1      797.22      870.80     39.84 o 
  -6   3   1      294.09      323.80      9.26 o 
  -5   3   1     6728.56     6823.50    145.46 o 
  -4   3   1     2002.08     2058.45     54.88 o 
  -3   3   1      383.39      323.63      9.13 o 
  -2   3   1      155.43      163.35      5.28 o 
  -1   3   1     3942.81     3927.81     80.51 o 
   0   3   1    12981.07    12616.13    229.88 o 
   1   3   1      996.69     1354.78     34.28 o 
   2   3   1        2.89       14.38      4.77 o 
   3   3   1     4170.40     4160.28     84.28 o 
   4   3   1      956.72     1043.39     26.99 o 
   5   3   1     3249.18     3380.01    111.52 o 
   6   3   1      325.01      327.83      9.44 o 
   7   3   1      754.59      830.18     25.74 o 
  -7   4   1       80.13      107.63      5.67 o 
  -6   4   1     1149.00     1244.99     26.48 o 
  -5   4   1     1585.28     1646.47     39.48 o 
  -4   4   1     5979.39     6107.75    110.56 o 
  -3   4   1     3041.68     3045.00     67.41 o 
  -2   4   1     1479.95     1392.33     26.83 o 
  -1   4   1     4063.16     4089.19     88.46 o 
   0   4   1     7909.94     7777.76    148.07 o 
   1   4   1      293.53      401.84     14.49 o 
   2   4   1      311.19      299.00      7.29 o 
   3   4   1     1539.17     1533.95     32.47 o 
   4   4   1     5299.33     5006.02     91.28 o 
   5   4   1       33.55       44.22      7.51 o 
   6   4   1      133.91      151.24      7.41 o 
   7   4   1        2.53       18.37      4.89 o 
  -7   5   1       73.91       97.61     10.09 o 
  -6   5   1      351.42      370.95     10.93 o 
  -5   5   1     3803.73     3893.91     65.45 o 
  -4   5   1       17.91       23.91      5.17 o 
  -3   5   1     5565.96     5246.24    115.29 o 
  -2   5   1       14.47       12.59      2.95 o 
  -1   5   1     3236.66     3085.17     62.95 o 
   0   5   1       47.55       45.20      2.76 o 
   1   5   1      681.83      576.31     12.18 o 
   2   5   1      172.02      156.48      5.64 o 
   3   5   1     6134.78     5864.66    160.84 o 
   4   5   1      415.82      422.33     12.66 o 
   5   5   1     2179.76     2210.95     37.43 o 
   6   5   1       15.21       35.49      4.56 o 
   7   5   1       73.05       78.07      9.88 o 
  -7   6   1        0.02        0.51      2.89 o 
  -6   6   1      164.61      200.52      9.27 o 
  -5   6   1       47.07       67.17      4.82 o 
  -4   6   1     5394.57     5395.70    125.01 o 
  -3   6   1      403.03      432.77     11.63 o 
  -2   6   1      499.30      422.25     11.26 o 
  -1   6   1      895.87      888.82     18.03 o 
   0   6   1     7133.71     6915.22    129.53 o 
   1   6   1     4193.77     4192.75     88.04 o 
   2   6   1     1670.01     1506.38     35.57 o 
   3   6   1       46.78       42.98      4.88 o 
   4   6   1     6380.84     6334.85    147.63 o 
   5   6   1        1.91       10.71      3.71 o 
   6   6   1       63.40       83.39      5.76 o 
   7   6   1       24.94       19.54     12.06 o 
  -6   7   1       22.05       26.46      4.64 o 
  -5   7   1     1281.30     1358.66     27.42 o 
  -4   7   1      597.25      629.25     15.52 o 
  -3   7   1     2017.12     1999.76     43.18 o 
  -2   7   1     3163.73     3038.18     56.12 o 
  -1   7   1     1894.10     1840.14     34.97 o 
   0   7   1     1055.23     1096.64     31.03 o 
   1   7   1      185.23      190.73      8.69 o 
   2   7   1     1891.54     1849.99     40.85 o 
   3   7   1     2366.19     2309.74     49.24 o 
   4   7   1     1711.30     1690.27     43.27 o 
   5   7   1     3223.82     3255.41     62.02 o 
   6   7   1       17.18       25.57      7.63 o 
  -6   8   1      797.35      771.76     26.07 o 
  -5   8   1       18.24       45.99      7.74 o 
  -4   8   1     1162.69     1159.53     22.62 o 
  -3   8   1      112.02      126.75      6.12 o 
  -2   8   1       80.98       90.46      6.79 o 
  -1   8   1      241.79      263.54     11.29 o 
   0   8   1      951.41      940.26     24.50 o 
   1   8   1        9.79       19.38      5.76 o 
   2   8   1      638.55      622.46     19.20 o 
   3   8   1       26.65       34.21      4.82 o 
   4   8   1     4964.05     5072.49    120.84 o 
   5   8   1      932.03      937.65     25.79 o 
   6   8   1      239.16      224.91     11.15 o 
  -5   9   1      462.86      469.84     22.96 o 
  -4   9   1      162.42      182.32      7.73 o 
  -3   9   1      642.60      647.68     14.68 o 
  -2   9   1      700.65      661.55     15.58 o 
  -1   9   1      780.39      804.90     17.38 o 
   0   9   1        4.21       20.30      6.99 o 
   1   9   1       82.47      104.44      5.76 o 
   2   9   1      151.67      161.65      7.55 o 
   3   9   1     1231.97     1222.75     25.72 o 
   4   9   1       23.20       24.98     11.66 o 
   5   9   1      305.75      297.76     43.17 o 
  -4  10   1       15.12       11.79      6.51 o 
  -3  10   1      233.23      265.49      9.54 o 
  -2  10   1      122.12      116.16      7.01 o 
  -1  10   1       22.70       31.41      4.01 o 
   0  10   1      227.95      254.19      9.59 o 
   1  10   1      353.32      359.12     14.82 o 
   2  10   1      254.16      246.36     10.71 o 
   3  10   1      218.81      215.01     17.32 o 
   4  10   1       35.52       49.19      6.67 o 
  -3  11   1        7.22        5.34      5.03 o 
  -2  11   1      112.39      113.97      9.80 o 
  -1  11   1       40.94       99.87     11.44 o 
   0  11   1       80.97      112.49     14.30 o 
   1  11   1       95.96      198.19     39.05 o 
   2  11   1      173.91      163.53      7.82 o 
   3  11   1      131.05      140.31     10.16 o 
  -2  12   1       18.89       20.32     10.79 o 
  -1  12   1       36.18       41.90     12.06 o 
   0  12   1        0.06       26.35      8.08 o 
   1  12   1        8.61       20.32     11.43 o 
   2  12   1      487.53      415.86     24.76 o 
  -6   0   2      817.24      792.50    106.03 o 
  -4   0   2      175.90      258.01     11.40 o 
  -2   0   2      111.34      116.83      5.29 o 
   0   0   2    26977.98    20004.07    763.07 o 
   2   0   2     5505.73     5098.29    174.84 o 
   4   0   2      374.81      326.69     15.44 o 
   6   0   2       72.77       92.20      8.68 o 
  -7   1   2      785.53      942.82     56.51 o 
  -6   1   2       26.22       50.29      7.85 o 
  -5   1   2     2564.27     2554.00     58.67 o 
  -4   1   2        0.92        9.22      3.07 o 
  -3   1   2     1221.92     1089.11     24.28 o 
  -2   1   2      276.18      297.13      6.78 o 
  -1   1   2    27491.03    26829.11    787.98 o 
   0   1   2       91.19      104.61      4.61 o 
   1   1   2    10737.25    10925.12    293.31 o 
   2   1   2      736.81      769.27     15.32 o 
   3   1   2     1771.01     1551.78     28.48 o 
   4   1   2      771.58      682.29     15.93 o 
   5   1   2      215.43      273.45     12.92 o 
   6   1   2      293.11      329.27     15.40 o 
   7   1   2     1429.01     1623.02     65.55 o 
  -7   2   2      392.73      406.32     30.08 o 
  -6   2   2     1404.40     1401.47     37.58 o 
  -5   2   2      818.61      823.35     21.21 o 
  -4   2   2     6083.61     6386.77    133.94 o 
  -3   2   2      738.05      762.69     16.97 o 
  -2   2   2      934.03      868.25     21.06 o 
  -1   2   2    17110.19    17251.57    343.39 o 
   0   2   2    12469.41    12145.58    555.52 o 
   1   2   2     4395.44     4456.19     95.49 o 
   2   2   2      434.90      382.86      8.31 o 
   3   2   2      716.60      772.44     16.54 o 
   4   2   2     4394.41     4050.25     78.64 o 
   5   2   2     1431.57     1501.76     57.83 o 
   6   2   2      132.98      164.41      9.04 o 
   7   2   2        2.16       20.95     13.97 o 
  -7   3   2      886.29     1017.08     35.05 o 
  -6   3   2      349.48      343.42      9.18 o 
  -5   3   2       43.36       65.75      6.88 o 
  -4   3   2       19.28       30.90      4.96 o 
  -3   3   2       99.13       82.84      4.40 o 
  -2   3   2      883.08      933.38     21.15 o 
  -1   3   2    39876.75    40094.25    756.22 o 
   0   3   2    60639.15    58090.42   1218.20 o 
   1   3   2    19858.14    20424.68    390.86 o 
   2   3   2      187.64      196.99      6.00 o 
   3   3   2      468.66      419.97     10.66 o 
   4   3   2      133.93      141.81      8.43 o 
   5   3   2     1790.26     1953.70     57.81 o 
   6   3   2      854.62      937.78     19.63 o 
   7   3   2      950.75     1073.37     33.42 o 
  -7   4   2      476.99      497.70     17.41 o 
  -6   4   2       67.99       88.18      5.43 o 
  -5   4   2      903.17      896.66     23.96 o 
  -4   4   2      774.57      833.68     18.46 o 
  -3   4   2      801.41      826.69     19.47 o 
  -2   4   2     2849.39     2701.66     52.07 o 
  -1   4   2    14331.86    14334.74    353.43 o 
   0   4   2     9546.59     9223.55    182.69 o 
   1   4   2        8.05       13.65      2.08 o 
   2   4   2      841.02      787.40     15.91 o 
   3   4   2      369.47      410.45     10.85 o 
   4   4   2     6601.06     6781.61    115.95 o 
   5   4   2      326.93      319.50     14.22 o 
   6   4   2       48.89       59.87      6.63 o 
   7   4   2       20.08       29.14      7.05 o 
  -7   5   2      188.76      214.87     14.59 o 
  -6   5   2       24.86       40.80      4.82 o 
  -5   5   2       38.72       59.64      4.30 o 
  -4   5   2      102.74      146.01      7.06 o 
  -3   5   2      683.14      665.87     17.18 o 
  -2   5   2      107.69      127.80      7.25 o 
  -1   5   2     1058.75     1085.39     21.74 o 
   0   5   2     2154.02     2169.79     39.73 o 
   1   5   2      870.99      907.15     18.65 o 
   2   5   2       10.29       23.96      3.33 o 
   3   5   2      840.28      842.97     21.96 o 
   4   5   2      281.26      296.39     11.22 o 
   5   5   2      142.61      147.63      5.90 o 
   6   5   2        7.46       20.78      4.30 o 
   7   5   2      835.52      897.97     38.82 o 
  -7   6   2      231.75      216.29      8.01 o 
  -6   6   2       33.07       46.37      7.03 o 
  -5   6   2       24.65       37.97      4.45 o 
  -4   6   2       87.14      137.58     11.99 o 
  -3   6   2       56.82       58.08      4.86 o 
  -2   6   2      459.15      473.90     12.26 o 
  -1   6   2     1542.80     1545.11     29.41 o 
   0   6   2     1259.83     1227.49     24.64 o 
   1   6   2      111.96      120.90      5.67 o 
   2   6   2      380.59      412.82     13.58 o 
   3   6   2      109.64      122.90      5.49 o 
   4   6   2      568.16      616.89     21.01 o 
   5   6   2       24.79       37.82      4.13 o 
   6   6   2      930.39     1038.05     23.03 o 
  -6   7   2       23.96       30.30      4.07 o 
  -5   7   2       13.78       28.76      4.34 o 
  -4   7   2      108.11      134.57      6.68 o 
  -3   7   2       13.76       14.67      5.17 o 
  -2   7   2      206.01      230.99      8.08 o 
  -1   7   2      528.97      532.11     11.68 o 
   0   7   2       70.51       74.53      5.31 o 
   1   7   2     1831.76     1861.03     49.65 o 
   2   7   2       14.56       29.48      5.50 o 
   3   7   2      513.36      467.41     15.19 o 
   4   7   2     1713.63     1689.36     39.66 o 
   5   7   2      390.31      409.21     13.85 o 
   6   7   2        9.63       21.43      7.63 o 
  -6   8   2      213.01      246.16     17.91 o 
  -5   8   2       10.70       32.44      7.58 o 
  -4   8   2       62.39       91.91      5.71 o 
  -3   8   2      325.27      341.69      9.30 o 
  -2   8   2     3180.15     3216.61     59.70 o 
  -1   8   2      189.56      220.29     11.37 o 
   0   8   2     1888.60     1862.39     44.73 o 
   1   8   2       36.61       39.44      8.78 o 
   2   8   2      412.12      413.10     16.99 o 
   3   8   2       21.06       36.38      5.26 o 
   4   8   2      457.29      509.83     19.37 o 
   5   8   2      426.79      441.05     13.99 o 
   6   8   2      181.99      172.78      9.72 o 
  -5   9   2     1005.38     1032.77     29.30 o 
  -4   9   2      375.57      388.36     11.16 o 
  -3   9   2      107.96      129.00      6.26 o 
  -2   9   2      112.95      128.88      6.12 o 
  -1   9   2     1092.47     1171.56     23.98 o 
   0   9   2      225.88      256.85      7.65 o 
   1   9   2      649.46      728.06     19.30 o 
   2   9   2       37.95       43.37      5.60 o 
   3   9   2     1989.73     1945.16     39.04 o 
   4   9   2        2.95       16.72      5.81 o 
   5   9   2      250.69      235.20     15.89 o 
  -4  10   2       47.65       63.96      5.54 o 
  -3  10   2     1299.36     1311.50     31.76 o 
  -2  10   2     1141.14     1191.35     26.82 o 
  -1  10   2        1.18       15.57      5.06 o 
   0  10   2     2145.24     2221.60     40.22 o 
   1  10   2      117.07      121.78      6.23 o 
   2  10   2     1658.01     1625.42     43.37 o 
   3  10   2       85.10       88.55      6.23 o 
   4  10   2     2341.84     2198.64    114.92 o 
  -3  11   2       56.11       65.52      5.40 o 
  -2  11   2       31.42       43.68     10.51 o 
  -1  11   2     3848.89     4065.46     98.54 o 
   0  11   2      337.53      357.85     15.18 o 
   1  11   2     2962.14     3047.89     79.37 o 
   2  11   2      265.51      242.36      9.85 o 
   3  11   2      938.08      918.27     38.09 o 
  -2  12   2       83.26      114.92     13.33 o 
  -1  12   2       60.52       86.35     13.33 o 
   0  12   2     1497.59     1536.14     52.53 o 
   1  12   2      117.95      146.03     15.24 o 
   2  12   2      488.36      462.84     26.67 o 
  -5   0   3     3283.18     3116.87     79.89 o 
  -3   0   3     1555.70     1648.93     62.63 o 
  -1   0   3     5201.69     4963.38    190.28 o 
   1   0   3    13984.20    13828.84    529.33 o 
   3   0   3     2701.12     3044.23     77.45 o 
   5   0   3     1286.48     1421.31     49.52 o 
   7   0   3       42.07       72.38     15.24 o 
  -6   1   3     2917.21     2924.46     79.15 o 
  -5   1   3      639.18      580.09     14.72 o 
  -4   1   3      921.19      911.26     19.91 o 
  -3   1   3      360.03      354.10      8.99 o 
  -2   1   3      219.29      232.78      5.56 o 
  -1   1   3     3486.35     3648.28    107.62 o 
   0   1   3     7160.75     7072.56    235.69 o 
   1   1   3     2262.30     2203.05     65.20 o 
   2   1   3     8331.49     8651.25    165.63 o 
   3   1   3        5.88       13.33      2.48 o 
   4   1   3      953.13      968.51     21.57 o 
   5   1   3       10.03       23.82      5.50 o 
   6   1   3       16.99       33.75      6.39 o 
   7   1   3       44.49       84.48     11.22 o 
  -7   2   3       73.68       77.76      7.98 o 
  -6   2   3      676.37      726.32     22.38 o 
  -5   2   3     2642.78     2763.86     64.13 o 
  -4   2   3     3017.71     2866.34     72.36 o 
  -3   2   3     3136.41     3220.29     65.90 o 
  -2   2   3     1804.16     1592.36     34.92 o 
  -1   2   3     1062.66      993.01     23.07 o 
   0   2   3      511.07      438.77     14.25 o 
   1   2   3      502.50      617.15     13.38 o 
   2   2   3      644.64      631.73     13.00 o 
   3   2   3       27.53       33.48      3.07 o 
   4   2   3       49.55       50.17      5.31 o 
   5   2   3       16.79       42.16      7.42 o 
   6   2   3      133.60      163.30      8.04 o 
   7   2   3      230.88      230.47     23.49 o 
  -7   3   3      416.38      508.45     13.54 o 
  -6   3   3      134.64      164.40      6.58 o 
  -5   3   3     4095.76     4299.97     92.58 o 
  -4   3   3     1165.13     1148.93     31.21 o 
  -3   3   3      182.24      123.26      6.36 o 
  -2   3   3      486.51      590.29     15.11 o 
  -1   3   3      100.59      108.60      6.50 o 
   0   3   3    32200.15    32180.54    756.88 o 
   1   3   3     7884.05     8544.40    158.18 o 
   2   3   3     4693.44     4571.88     97.44 o 
   3   3   3     1294.12     1229.53     26.55 o 
   4   3   3     1342.09     1404.80     33.51 o 
   5   3   3      534.58      538.62     15.73 o 
   6   3   3       12.91       30.81      4.59 o 
   7   3   3     1002.47     1072.29     31.31 o 
  -7   4   3       39.53       59.28      4.91 o 
  -6   4   3      715.43      720.04     18.93 o 
  -5   4   3      179.66      226.09     13.77 o 
  -4   4   3     2769.27     2703.84     47.87 o 
  -3   4   3        3.64        9.84      4.03 o 
  -2   4   3     1624.69     1495.46     32.61 o 
  -1   4   3       86.03      135.69      4.84 o 
   0   4   3     4856.91     4869.74     97.11 o 
   1   4   3     1508.77     1555.15     29.84 o 
   2   4   3      494.17      466.77      9.98 o 
   3   4   3     3030.67     3129.96     64.30 o 
   4   4   3     7027.68     6916.33    130.13 o 
   5   4   3      980.09      980.31     21.54 o 
   6   4   3       57.69       78.15      5.58 o 
   7   4   3       82.23       92.73      8.52 o 
  -7   5   3      381.38      427.99     13.87 o 
  -6   5   3      154.12      159.32      6.97 o 
  -5   5   3      859.91      921.18     17.54 o 
  -4   5   3      107.59      115.01      6.42 o 
  -3   5   3      815.93      731.79     18.38 o 
  -2   5   3      670.71      743.87     17.77 o 
  -1   5   3    11405.41    10987.44    190.90 o 
   0   5   3       55.05       56.86      3.29 o 
   1   5   3     2900.86     2827.42     50.50 o 
   2   5   3      936.02      975.24     19.18 o 
   3   5   3     4551.85     4265.37     75.06 o 
   4   5   3        1.10        4.06      5.11 o 
   5   5   3      108.42      136.85      5.88 o 
   6   5   3      160.36      172.11      6.81 o 
   7   5   3     1443.12     1518.68     42.46 o 
  -7   6   3      245.18      234.58      8.42 o 
  -6   6   3      293.45      342.01     10.08 o 
  -5   6   3      189.47      205.65      7.24 o 
  -4   6   3      922.40      903.94     24.19 o 
  -3   6   3      113.64      115.52      5.54 o 
  -2   6   3     2783.35     2773.65     62.64 o 
  -1   6   3      360.97      343.81      8.64 o 
   0   6   3     1472.27     1370.26     27.20 o 
   1   6   3     2923.63     3169.35     66.84 o 
   2   6   3     2030.50     1911.84     43.95 o 
   3   6   3       99.48      107.30      5.43 o 
   4   6   3     3512.30     3468.43     91.40 o 
   5   6   3       81.19       91.03      4.92 o 
   6   6   3       55.12       70.15      6.25 o 
  -6   7   3        2.41       10.01      5.04 o 
  -5   7   3      205.97      236.56      7.99 o 
  -4   7   3      218.71      244.08      7.80 o 
  -3   7   3     2316.60     2269.77     41.62 o 
  -2   7   3      412.98      389.31     10.51 o 
  -1   7   3     3360.62     3404.78     58.70 o 
   0   7   3     1264.91     1257.28     31.72 o 
   1   7   3      405.12      366.61     16.87 o 
   2   7   3       95.93      107.51      7.84 o 
   3   7   3     5101.47     4963.74    106.92 o 
   4   7   3     1580.35     1514.02     36.10 o 
   5   7   3     1970.32     2058.82     47.00 o 
   6   7   3        5.52       28.56     14.52 o 
  -6   8   3      388.27      422.03     19.69 o 
  -5   8   3     1573.89     1501.84     38.89 o 
  -4   8   3     2438.52     2355.59     42.38 o 
  -3   8   3      528.85      509.10     11.57 o 
  -2   8   3      313.58      358.54     10.78 o 
  -1   8   3      256.46      266.26      9.81 o 
   0   8   3      362.33      375.21     11.93 o 
   1   8   3      268.51      317.15     17.74 o 
   2   8   3     1139.53     1123.71     29.47 o 
   3   8   3      645.62      610.78     14.92 o 
   4   8   3     1012.69     1032.94     36.47 o 
   5   8   3        4.42        9.63      6.42 o 
   6   8   3      859.91      813.34     27.65 o 
  -5   9   3      998.54     1017.11     29.08 o 
  -4   9   3      406.60      418.63     11.54 o 
  -3   9   3       36.10       51.10      5.04 o 
  -2   9   3      884.19      873.06     16.56 o 
  -1   9   3     1459.70     1504.96     26.46 o 
   0   9   3      863.86      882.32     17.67 o 
   1   9   3     3984.69     4096.37     92.80 o 
   2   9   3      136.39      161.40      7.98 o 
   3   9   3      203.76      227.69     12.08 o 
   4   9   3      104.58      107.07     10.91 o 
   5   9   3       31.90       36.19     13.97 o 
  -4  10   3     2150.04     2089.66     49.34 o 
  -3  10   3      418.68      406.91     11.95 o 
  -2  10   3       52.56       65.83      5.09 o 
  -1  10   3       23.03       27.73      3.66 o 
   0  10   3      711.18      759.33     16.51 o 
   1  10   3      309.50      320.47     20.62 o 
   2  10   3      976.88      976.93     28.03 o 
   3  10   3      856.13      873.03     29.61 o 
   4  10   3     1602.95     1491.18     46.37 o 
  -3  11   3       14.84       31.60      4.49 o 
  -2  11   3      145.50      136.21     16.54 o 
  -1  11   3      125.33      173.79     12.96 o 
   0  11   3       84.55      124.33     13.29 o 
   1  11   3       22.14       41.36      4.62 o 
   2  11   3      141.11      143.98      8.05 o 
   3  11   3      215.44      228.31     34.28 o 
  -2  12   3      280.98      236.18     17.78 o 
  -1  12   3       42.01       62.85     12.06 o 
   0  12   3       88.32      111.11     13.97 o 
   1  12   3      100.36      120.63     14.60 o 
   2  12   3        4.40       -3.81     10.79 o 
  -6   0   4      734.34      682.51     40.00 o 
  -4   0   4     3480.12     3189.96     89.31 o 
  -2   0   4     8953.04     8178.07    227.97 o 
   0   0   4      901.02      828.76     33.07 o 
   2   0   4    11937.54    11533.78    358.20 o 
   4   0   4     4404.48     4716.06    129.66 o 
   6   0   4      376.14      377.94     20.54 o 
  -6   1   4      525.30      440.28     33.54 o 
  -5   1   4     2520.28     2542.21     49.16 o 
  -4   1   4       67.80      100.84      5.65 o 
  -3   1   4     1881.25     2209.87     46.74 o 
  -2   1   4     8128.04     8142.07    170.28 o 
  -1   1   4     1886.00     1895.50     56.45 o 
   0   1   4     1268.51     1243.28     36.57 o 
   1   1   4     1065.78     1159.77     26.55 o 
   2   1   4       57.40       46.65      2.35 o 
   3   1   4    11893.83    12165.06    231.64 o 
   4   1   4      159.36      151.72      6.44 o 
   5   1   4       61.72       96.62      8.58 o 
   6   1   4      241.97      235.46     10.21 o 
   7   1   4     1952.82     2265.99     90.01 o 
  -7   2   4        6.73       18.54      6.51 o 
  -6   2   4     1814.09     1788.00     61.28 o 
  -5   2   4      366.10      373.25     12.74 o 
  -4   2   4     2348.48     2192.33     52.65 o 
  -3   2   4      221.77      202.71      8.17 o 
  -2   2   4      163.91      153.30      4.69 o 
  -1   2   4     2391.15     2440.81     49.27 o 
   0   2   4     4524.57     4491.75    120.53 o 
   1   2   4     4609.46     4735.23     90.44 o 
   2   2   4     1810.18     1733.80     35.95 o 
   3   2   4     1056.40     1245.17     25.53 o 
   4   2   4     2145.25     2239.99     63.65 o 
   5   2   4       50.48       87.14      7.45 o 
   6   2   4      974.79      998.56     25.97 o 
   7   2   4       73.81      105.26     11.65 o 
  -7   3   4      654.44      747.17     27.25 o 
  -6   3   4       27.26       38.75      4.53 o 
  -5   3   4     1501.60     1477.08     34.64 o 
  -4   3   4       44.58       81.34      9.74 o 
  -3   3   4     1687.59     1730.45     39.93 o 
  -2   3   4       19.82       21.27      3.74 o 
  -1   3   4    26165.13    26244.03    577.93 o 
   0   3   4      131.54      121.25      6.55 o 
   1   3   4     1806.87     1721.44     32.81 o 
   2   3   4     2255.92     2514.99     54.41 o 
   3   3   4      373.82      320.21      9.04 o 
   4   3   4       86.48       90.95      6.42 o 
   5   3   4      780.07      839.46     19.82 o 
   6   3   4       91.94       98.07      7.07 o 
   7   3   4      744.88      812.84     21.68 o 
  -7   4   4       21.57       33.42      9.20 o 
  -6   4   4      394.95      440.36     13.17 o 
  -5   4   4      139.60      133.38     11.69 o 
  -4   4   4      458.53      487.03     10.87 o 
  -3   4   4      419.37      369.36     12.71 o 
  -2   4   4     3982.84     3987.18     76.20 o 
  -1   4   4     7904.41     8175.49    169.75 o 
   0   4   4       43.71       43.03      2.65 o 
   1   4   4     2269.48     2261.61     45.27 o 
   2   4   4     1230.55     1357.64     25.52 o 
   3   4   4      110.98      177.98      6.94 o 
   4   4   4      887.12      920.65     21.35 o 
   5   4   4      163.60      194.31      8.31 o 
   6   4   4      472.16      522.51     12.08 o 
   7   4   4      169.40      194.46      8.53 o 
  -7   5   4       64.76       89.57      8.07 o 
  -6   5   4       75.81       94.50      5.66 o 
  -5   5   4     1513.03     1533.92     27.15 o 
  -4   5   4       50.35       54.55      4.83 o 
  -3   5   4       15.49       12.26      3.93 o 
  -2   5   4     7562.82     8053.99    167.57 o 
  -1   5   4     4031.84     4173.21     73.19 o 
   0   5   4     1487.28     1494.57     27.34 o 
   1   5   4     2043.42     2088.20     38.35 o 
   2   5   4      722.82      643.59     13.58 o 
   3   5   4      458.05      468.15     11.34 o 
   4   5   4      148.81      144.81      7.81 o 
   5   5   4      548.14      560.82     12.37 o 
   6   5   4      465.58      533.10     12.84 o 
   7   5   4       46.52       41.29      8.24 o 
  -7   6   4       15.62       25.47      3.74 o 
  -6   6   4        9.80       16.57      4.84 o 
  -5   6   4      165.55      161.84      7.83 o 
  -4   6   4     1216.06     1322.66     38.86 o 
  -3   6   4      200.98      202.36      7.65 o 
  -2   6   4      358.19      401.24     12.27 o 
  -1   6   4    11632.23    12261.57    241.14 o 
   0   6   4      162.15      182.91      6.43 o 
   1   6   4      112.97      154.42      7.38 o 
   2   6   4      127.06      112.77      7.13 o 
   3   6   4      370.04      374.83      9.56 o 
   4   6   4        0.27       16.86      7.81 o 
   5   6   4      255.61      300.72      8.51 o 
   6   6   4      324.31      320.83     10.21 o 
  -6   7   4      235.49      244.90     11.13 o 
  -5   7   4       10.65       17.87      4.50 o 
  -4   7   4      169.05      181.00      6.73 o 
  -3   7   4       16.23       36.04      4.96 o 
  -2   7   4     6054.49     6124.86    110.37 o 
  -1   7   4      755.49      722.68     14.72 o 
   0   7   4     1965.46     1960.50     43.13 o 
   1   7   4       13.79       46.94      7.90 o 
   2   7   4     2216.90     2158.48     47.52 o 
   3   7   4       12.10       14.27      5.81 o 
   4   7   4     2755.79     2617.50     69.19 o 
   5   7   4        8.25       20.60      8.67 o 
   6   7   4      143.39      164.63     10.82 o 
  -6   8   4      934.54      999.76     39.83 o 
  -5   8   4       11.21       28.87      6.29 o 
  -3   8   4      135.25      141.69      6.38 o 
  -2   8   4      299.15      318.04     10.41 o 
  -1   8   4     3871.55     3713.43     64.26 o 
   0   8   4      842.67      849.10     25.96 o 
   1   8   4      213.93      203.73     23.78 o 
   2   8   4       81.90       96.60     11.26 o 
   3   8   4      421.54      425.69     11.87 o 
   4   8   4      351.25      392.77     19.42 o 
   5   8   4      203.84      191.24     19.73 o 
   6   8   4       35.43       37.46     11.43 o 
  -5   9   4     2010.92     2070.07     56.25 o 
  -4   9   4       48.58       46.20      5.40 o 
  -3   9   4      967.45      952.18     17.84 o 
  -2   9   4       33.16       44.95      4.35 o 
  -1   9   4     1000.27     1040.31     17.62 o 
   0   9   4       69.71      104.63      5.80 o 
   1   9   4      357.20      390.88     12.46 o 
   2   9   4      458.69      472.55     14.35 o 
   3   9   4     2512.33     2415.04     51.55 o 
   4   9   4      104.93      110.62      9.81 o 
   5   9   4      177.06      135.23     16.51 o 
  -4  10   4     1546.31     1586.26     37.76 o 
  -3  10   4       31.68       31.46      5.08 o 
  -2  10   4      241.00      260.00      8.39 o 
  -1  10   4       10.49       17.98      6.39 o 
   0  10   4     1579.38     1626.52     32.13 o 
   1  10   4     1533.57     1550.92     41.29 o 
   2  10   4     1645.54     1651.37     44.20 o 
   3  10   4       13.84       13.62      5.58 o 
   4  10   4      964.10      872.93     28.54 o 
  -3  11   4      453.96      454.26     13.65 o 
  -2  11   4       59.07       77.29      4.86 o 
  -1  11   4      879.17      920.26     28.84 o 
   0  11   4      316.75      305.46     14.05 o 
   1  11   4     1172.49     1213.61     55.74 o 
   2  11   4        1.03       15.03      5.04 o 
   3  11   4      949.76      945.17     29.41 o 
  -2  12   4      192.17      186.02     15.87 o 
  -1  12   4        0.56        9.84      7.63 o 
   0  12   4      733.26      728.22     38.73 o 
   1  12   4       78.85       81.90     13.33 o 
   2  12   4     1049.24      929.49     46.98 o 
  -5   0   5     7097.99     6707.00    236.25 o 
  -3   0   5      411.94      507.95     17.57 o 
  -1   0   5     1017.04      977.62     47.12 o 
   1   0   5    11667.08    11283.00    380.06 o 
   3   0   5     4534.67     4680.20    117.66 o 
   5   0   5       85.52       96.63     10.07 o 
   7   0   5      307.51      334.59     27.94 o 
  -6   1   5     3008.93     2997.99    102.36 o 
  -5   1   5      433.25      403.96     11.46 o 
  -4   1   5       89.56       60.90      4.89 o 
  -3   1   5       74.52       39.06      3.54 o 
  -2   1   5      279.24      329.03      7.82 o 
  -1   1   5     4256.57     3776.10    130.56 o 
   0   1   5      138.78      171.85      5.87 o 
   1   1   5      661.40      711.07     15.35 o 
   2   1   5     2764.08     2792.37     54.45 o 
   3   1   5     2759.80     2959.83     55.51 o 
   4   1   5     1957.87     2003.60     47.87 o 
   5   1   5        3.92        7.29      7.15 o 
   6   1   5      788.11      802.69     21.86 o 
   7   1   5       13.21       41.87     10.77 o 
  -7   2   5      728.92      707.80     26.46 o 
  -6   2   5       23.95       39.17      6.17 o 
  -5   2   5     2828.10     2733.96     63.79 o 
  -4   2   5      516.23      490.13     14.71 o 
  -3   2   5       33.64       29.11      3.11 o 
  -2   2   5     1256.08     1215.81     26.32 o 
  -1   2   5     7182.35     6910.06    131.55 o 
   0   2   5    15320.41    14960.53    355.86 o 
   1   2   5     4771.58     4808.51     91.96 o 
   2   2   5      513.44      614.97     13.82 o 
   3   2   5      181.71      155.66      5.60 o 
   4   2   5      240.63      236.42     11.56 o 
   5   2   5       34.16       52.79      6.57 o 
   6   2   5       22.98       31.07      6.45 o 
   7   2   5      490.46      535.46     26.98 o 
  -7   3   5       26.67       46.84      6.99 o 
  -6   3   5       63.39       73.84      6.42 o 
  -5   3   5     1350.83     1398.86     30.33 o 
  -4   3   5     3758.82     3805.59     76.14 o 
  -3   3   5     3092.79     3084.21     65.48 o 
  -2   3   5     3126.81     3035.08     73.74 o 
  -1   3   5     4330.94     4252.13     88.73 o 
   0   3   5     3340.84     3735.91     71.09 o 
   1   3   5     1811.06     1965.72     40.04 o 
   2   3   5     2770.53     2767.17     59.70 o 
   3   3   5     1390.73     1235.85     26.74 o 
   4   3   5     1956.13     1904.72     42.35 o 
   5   3   5      316.77      337.02     13.43 o 
   6   3   5       62.58       89.60      5.19 o 
   7   3   5     1478.03     1656.93     41.36 o 
  -7   4   5      212.35      263.43     16.34 o 
  -6   4   5      100.70       89.08      5.48 o 
  -5   4   5      106.63       98.78      9.99 o 
  -4   4   5      969.46     1024.79     18.91 o 
  -3   4   5      114.68      136.00      5.98 o 
  -2   4   5     6580.27     6367.08    120.62 o 
  -1   4   5     3011.84     3108.65     65.33 o 
   0   4   5       94.21      101.66      4.01 o 
   1   4   5     1285.50     1431.53     29.74 o 
   2   4   5      551.82      501.47     10.77 o 
   3   4   5     2195.37     2190.26     46.17 o 
   4   4   5     1250.27     1244.43     26.76 o 
   5   4   5     1822.90     1784.15     29.57 o 
   6   4   5      163.63      167.35      6.25 o 
   7   4   5        6.80        5.04      8.39 o 
  -7   5   5     1278.86     1318.91     37.08 o 
  -6   5   5       39.49       51.20      4.99 o 
  -5   5   5       87.88      120.55      5.60 o 
  -4   5   5      121.89      133.08      6.03 o 
  -3   5   5       58.35       78.25      5.80 o 
  -2   5   5      400.43      400.56     10.49 o 
  -1   5   5     9911.07     9899.08    170.24 o 
   0   5   5       63.78       68.12      3.36 o 
   1   5   5     4751.32     4728.64     82.61 o 
   2   5   5      288.91      331.00      8.47 o 
   3   5   5     3736.62     3630.08     66.77 o 
   4   5   5      100.76      111.40      7.15 o 
   5   5   5     1293.82     1352.71     25.25 o 
   6   5   5      255.59      281.10     12.64 o 
   7   5   5      205.26      197.74      8.31 o 
  -7   6   5       28.89       30.00      3.71 o 
  -6   6   5      472.93      493.90     14.74 o 
  -5   6   5        4.12       20.99      6.00 o 
  -4   6   5       73.46       93.38      7.76 o 
  -3   6   5       54.75       68.62      4.82 o 
  -2   6   5    10786.53    11172.30    268.73 o 
  -1   6   5       15.71       38.05      3.66 o 
   0   6   5     7379.82     7372.04    143.56 o 
   1   6   5     7329.68     7736.65    174.51 o 
   2   6   5     1627.58     1493.96     35.05 o 
   3   6   5      120.00      149.00      6.30 o 
   4   6   5     2695.77     2539.91     51.21 o 
   5   6   5      523.18      601.70     14.76 o 
   6   6   5     1109.15     1186.38     26.03 o 
  -6   7   5       44.32       47.30      4.53 o 
  -5   7   5      867.82      920.38     19.61 o 
  -4   7   5       66.85      109.55      5.28 o 
  -3   7   5      653.02      661.46     15.14 o 
  -2   7   5      653.80      678.97     18.47 o 
  -1   7   5     3311.16     3385.26     58.42 o 
   0   7   5      170.92      156.78      6.81 o 
   1   7   5     1054.75     1055.01     31.60 o 
   2   7   5        8.83       15.57      5.84 o 
   3   7   5     2019.42     1849.36     43.62 o 
   4   7   5      264.25      267.41     13.37 o 
   5   7   5       43.15       62.91      8.18 o 
   6   7   5       25.98       44.81      7.83 o 
  -6   8   5      770.33      802.51     32.43 o 
  -5   8   5     1038.32     1072.90     23.37 o 
  -4   8   5      920.35      899.20     16.83 o 
  -3   8   5      183.21      178.64      9.64 o 
  -2   8   5      702.05      739.13     18.37 o 
  -1   8   5      304.19      326.82      9.57 o 
   0   8   5     1194.01     1203.68     34.59 o 
   1   8   5       57.36       75.22      9.39 o 
   2   8   5       42.10       54.21     12.19 o 
   3   8   5       59.38       60.74      6.30 o 
   4   8   5      317.49      354.24     18.68 o 
   5   8   5       13.85       22.46      7.78 o 
  -5   9   5      882.49      907.95     37.39 o 
  -4   9   5      553.52      560.33     13.82 o 
  -3   9   5     1005.67      990.86     20.24 o 
  -2   9   5      194.55      209.63      5.88 o 
  -1   9   5     1277.47     1288.08     20.53 o 
   0   9   5      808.32      837.85     22.12 o 
   1   9   5     1766.36     1810.41     42.99 o 
   2   9   5       84.63       85.23      6.85 o 
   3   9   5      950.35      869.02     21.10 o 
   4   9   5      163.74      169.06     18.00 o 
   5   9   5       21.26        0.63     13.33 o 
  -4  10   5     1046.49     1051.56     25.90 o 
  -3  10   5       36.37       59.03      5.48 o 
  -2  10   5       12.45       28.44      4.56 o 
  -1  10   5      417.95      455.78     11.33 o 
   0  10   5       28.16       53.81      7.01 o 
   1  10   5      422.76      445.91     13.76 o 
   2  10   5      218.24      236.83     10.63 o 
   3  10   5      915.82      942.38     26.75 o 
   4  10   5       14.96       11.78      6.35 o 
  -3  11   5      121.26      112.94      5.85 o 
  -2  11   5       21.28       27.94      9.58 o 
  -1  11   5       63.45       84.91      9.06 o 
   0  11   5      309.57      348.92     21.90 o 
   1  11   5      378.69      399.78     20.55 o 
   2  11   5     1278.54     1340.62     40.86 o 
   3  11   5       64.22       66.93     15.55 o 
  -2  12   5       55.56       65.39     10.79 o 
  -1  12   5     1324.74     1307.89     44.89 o 
   0  12   5       70.73       68.57     12.70 o 
   1  12   5      832.29      791.08     41.27 o 
   2  12   5      127.40       97.77     13.33 o 
  -6   0   6     1859.94     1815.36     67.88 o 
  -4   0   6      104.10      103.55     17.52 o 
  -2   0   6     8956.18     8087.75    382.96 o 
   0   0   6     1517.71     1546.13     60.57 o 
   2   0   6    25694.11    26912.79    834.11 o 
   4   0   6     3902.55     4182.42    137.86 o 
   6   0   6      227.78      214.71     35.04 o 
  -7   1   6     1157.95     1137.73     57.78 o 
  -6   1   6      303.69      319.33     22.03 o 
  -5   1   6     3814.28     3570.31     71.51 o 
  -4   1   6       28.32       53.07      5.05 o 
  -3   1   6      815.95      710.61     20.82 o 
  -2   1   6     1514.90     1665.38     34.05 o 
  -1   1   6     3173.01     2819.06     78.75 o 
   0   1   6       27.83       44.74      3.39 o 
   1   1   6     1732.77     1776.05     35.12 o 
   2   1   6     4910.37     5372.22    111.07 o 
   3   1   6    17756.71    19315.96    364.84 o 
   4   1   6       33.01       49.17      5.66 o 
   5   1   6      119.64      116.22      9.57 o 
   6   1   6      407.22      407.02     14.06 o 
   7   1   6     1591.29     1709.39     69.14 o 
  -7   2   6       40.82       64.99      8.85 o 
  -6   2   6     2079.55     2167.25     58.57 o 
  -5   2   6       41.89       42.52      5.58 o 
  -4   2   6      417.85      346.95     11.71 o 
  -3   2   6      733.48      786.40     18.25 o 
  -2   2   6      695.65      684.66     15.61 o 
  -1   2   6      472.59      505.35     13.59 o 
   0   2   6     1864.50     1788.40     43.81 o 
   1   2   6      258.46      296.00     12.34 o 
   2   2   6     5231.03     5341.20    108.30 o 
   3   2   6       87.45      106.33      5.15 o 
   4   2   6      353.14      319.41     12.41 o 
   5   2   6     1745.30     1758.82     39.31 o 
   6   2   6     1657.48     1555.19     37.87 o 
   7   2   6       21.51       30.01      5.82 o 
  -7   3   6      165.01      178.03     18.33 o 
  -6   3   6       16.85       33.81      5.71 o 
  -5   3   6     2423.48     2233.11     43.04 o 
  -4   3   6       75.33       90.25      5.36 o 
  -3   3   6       55.89       49.40      3.71 o 
  -2   3   6     7241.48     7341.12    152.97 o 
  -1   3   6       28.23       40.30      2.71 o 
   0   3   6       41.74       63.81      2.64 o 
   1   3   6      222.13      262.38      7.94 o 
   2   3   6      364.11      316.73      9.14 o 
   3   3   6      843.87      887.29     21.64 o 
   4   3   6     1652.31     1604.20     36.63 o 
   5   3   6      880.49      940.86     25.35 o 
   6   3   6      991.00     1017.91     24.71 o 
   7   3   6      267.33      358.28     17.50 o 
  -7   4   6       30.96       56.67      9.43 o 
  -6   4   6      205.60      195.09      7.95 o 
  -5   4   6     1137.58     1118.45     28.66 o 
  -4   4   6      612.81      651.63     14.45 o 
  -3   4   6      484.16      602.94     17.10 o 
  -2   4   6       21.61       45.86      3.34 o 
  -1   4   6     5829.87     5687.68    124.40 o 
   0   4   6     9611.27     9424.41    280.81 o 
   1   4   6      233.06      188.27      5.23 o 
   2   4   6       72.03       60.36      3.65 o 
   3   4   6     1053.13      972.83     22.29 o 
   4   4   6     1666.17     1667.32     34.79 o 
   5   4   6      253.27      261.74      7.32 o 
   6   4   6       17.63       23.32      4.70 o 
   7   4   6     1011.51     1068.25     30.51 o 
  -7   5   6      135.79      146.49      7.42 o 
  -6   5   6      859.80      854.13     23.84 o 
  -5   5   6      141.50      170.74      6.57 o 
  -4   5   6      303.54      300.91      8.91 o 
  -3   5   6      282.41      283.33      7.22 o 
  -2   5   6     1074.02     1179.49     25.19 o 
  -1   5   6        3.48       45.03      7.35 o 
   0   5   6     8152.79     8139.84    144.00 o 
   1   5   6      158.58      283.57     10.66 o 
   2   5   6     1426.10     1421.37     29.91 o 
   3   5   6      163.93      174.70      6.82 o 
   4   5   6     3146.58     3187.71     63.19 o 
   5   5   6      103.42      120.09      5.42 o 
   6   5   6      487.52      528.84     14.28 o 
   7   5   6      321.10      314.99     10.61 o 
  -7   6   6      163.90      182.57      7.83 o 
  -6   6   6        6.63       20.21      4.78 o 
  -5   6   6      622.53      652.71     14.17 o 
  -4   6   6        0.40       29.92      7.27 o 
  -3   6   6      792.89      815.06     16.35 o 
  -2   6   6       21.79       35.02      4.28 o 
  -1   6   6    13894.07    14012.46    282.08 o 
   0   6   6     3736.69     3800.99     69.50 o 
   1   6   6     1111.27     1148.47     29.23 o 
   2   6   6     1607.14     1690.48     35.97 o 
   3   6   6     3155.19     2951.55     54.98 o 
   4   6   6      812.13      844.47     17.45 o 
   5   6   6     1329.85     1424.78     28.34 o 
   6   6   6      103.47       92.76      5.73 o 
  -6   7   6      251.95      294.05     10.69 o 
  -5   7   6      323.66      371.27     11.08 o 
  -4   7   6      239.49      254.80      9.10 o 
  -3   7   6       79.40       85.18      5.72 o 
  -2   7   6     4786.27     4807.58     87.24 o 
  -1   7   6       50.67       54.55      4.48 o 
   0   7   6      601.20      563.80     14.29 o 
   1   7   6      173.45      174.58     10.78 o 
   2   7   6      110.74      158.85      8.81 o 
   3   7   6        5.06       14.80      7.58 o 
   4   7   6       51.49       77.89      9.07 o 
   5   7   6        2.04        8.70      7.51 o 
   6   7   6      157.38      126.47      9.37 o 
  -6   8   6      178.36      208.81     20.95 o 
  -5   8   6      625.33      628.72     15.22 o 
  -4   8   6      865.32      894.75     15.50 o 
  -3   8   6      414.24      391.39      8.50 o 
  -2   8   6      167.70      180.92     10.21 o 
  -1   8   6      720.66      690.65     15.06 o 
   0   8   6      199.90      188.34     10.07 o 
   1   8   6      903.43      957.22     50.03 o 
   2   8   6       11.21        2.08      9.51 o 
   3   8   6      251.80      247.69     10.09 o 
   4   8   6      740.20      754.66     28.94 o 
   5   8   6      525.37      510.46     21.33 o 
  -5   9   6      144.18      164.05      8.04 o 
  -4   9   6     1131.44     1135.29     29.43 o 
  -3   9   6       55.42       66.82      3.76 o 
  -2   9   6     2565.24     2509.47     36.30 o 
  -1   9   6       22.63       46.85      3.21 o 
   0   9   6       42.24       65.30      4.95 o 
   1   9   6      385.54      407.01     13.15 o 
   2   9   6      345.66      374.68     12.78 o 
   3   9   6      142.68      131.67     12.10 o 
   4   9   6      152.62      143.49     26.04 o 
   5   9   6      101.40       58.41     13.97 o 
  -4  10   6       94.30      124.04      7.51 o 
  -3  10   6      108.51      105.17      5.71 o 
  -2  10   6       47.61       55.87      6.06 o 
  -1  10   6      240.79      278.80      8.98 o 
   0  10   6       40.83       60.62      5.34 o 
   1  10   6      397.46      428.96     14.63 o 
   2  10   6      444.56      466.72     16.63 o 
   3  10   6       10.44        6.32     10.47 o 
   4  10   6      203.59      188.43     15.87 o 
  -3  11   6      340.39      350.86     10.42 o 
  -2  11   6      324.83      325.72     13.16 o 
  -1  11   6      497.85      491.67     27.45 o 
   0  11   6        2.40       -1.82     10.20 o 
   1  11   6      251.56      294.71     10.84 o 
   2  11   6       63.16       55.70      8.57 o 
   3  11   6      676.55      670.48     21.47 o 
  -2  12   6       29.84       57.14     10.79 o 
  -1  12   6       10.02       25.69      7.59 o 
   0  12   6       72.06       79.36     12.70 o 
   1  12   6       11.03        6.98     11.43 o 
  -5   0   7     3856.08     3742.88    111.10 o 
  -3   0   7      219.89      164.09     11.96 o 
  -1   0   7     1689.49     1420.08     50.74 o 
   1   0   7     3979.01     4122.55    114.11 o 
   3   0   7    10720.39    10961.73    274.25 o 
   5   0   7      585.89      664.24     27.32 o 
   7   0   7      221.76      277.45     26.03 o 
  -7   1   7      278.78      243.17     14.44 o 
  -6   1   7      335.10      367.67     12.83 o 
  -5   1   7      248.60      240.42     21.72 o 
  -4   1   7      429.49      301.34     18.42 o 
  -3   1   7     2583.14     2614.52     76.71 o 
  -2   1   7     5816.01     5381.99    116.74 o 
  -1   1   7     1534.74     1563.03     34.72 o 
   0   1   7     5120.14     5074.84    112.89 o 
   1   1   7     2092.06     1993.13     39.54 o 
   2   1   7     6749.19     6980.78    154.28 o 
   3   1   7      443.05      547.59     12.70 o 
   4   1   7     1595.67     1451.02     31.95 o 
   5   1   7       50.38       62.28     12.42 o 
   6   1   7      239.98      245.72     11.88 o 
   7   1   7       69.83       76.94     11.89 o 
  -7   2   7      317.69      336.39     17.75 o 
  -6   2   7     1218.30     1162.39     38.86 o 
  -5   2   7     1117.75     1092.10     26.34 o 
  -4   2   7      628.18      620.66     17.56 o 
  -3   2   7     2030.96     1902.01     41.02 o 
  -2   2   7    16610.99    16582.23    341.44 o 
  -1   2   7    15248.31    14724.20    316.63 o 
   0   2   7     1051.89     1113.84     24.78 o 
   1   2   7       79.15      116.82      6.56 o 
   2   2   7      816.50      881.93     22.24 o 
   3   2   7     3139.12     3085.62     62.78 o 
   4   2   7       91.40      128.25      6.50 o 
   5   2   7      683.56      696.36     17.59 o 
   6   2   7      129.71      150.51      7.18 o 
   7   2   7       88.77       92.94     12.18 o 
  -7   3   7      181.69      209.03     10.91 o 
  -6   3   7     2837.95     2727.72     58.94 o 
  -5   3   7       37.63       48.42      5.60 o 
  -4   3   7      206.91      234.74      7.85 o 
  -3   3   7     5580.48     5843.56    115.34 o 
  -2   3   7     8421.54     8870.19    193.29 o 
  -1   3   7      109.33      132.71      5.18 o 
   0   3   7      423.76      404.33      8.98 o 
   1   3   7      146.22      177.43      5.54 o 
   2   3   7      480.81      389.83      9.59 o 
   3   3   7      201.80      198.95      8.05 o 
   4   3   7     2214.74     2129.96     47.67 o 
   5   3   7       47.92       66.11      5.44 o 
   6   3   7      535.44      579.11     13.01 o 
   7   3   7      304.13      317.60     12.83 o 
  -7   4   7     1497.81     1675.25     46.85 o 
  -6   4   7      107.25      107.23      6.05 o 
  -5   4   7       14.48       37.10      7.35 o 
  -4   4   7     1459.40     1496.40     26.27 o 
  -3   4   7     1718.46     1809.04     34.69 o 
  -2   4   7     7276.86     7671.13    143.37 o 
  -1   4   7      636.15      599.78     12.89 o 
   0   4   7      212.35      208.39      6.88 o 
   2   4   7     6618.90     6592.05    117.14 o 
   3   4   7     1283.05     1296.58     34.19 o 
   4   4   7      974.59      930.35     21.44 o 
   5   4   7       59.98       75.78      5.33 o 
   6   4   7       17.66       30.07      5.52 o 
   7   4   7       33.03       27.42      4.92 o 
  -7   5   7       62.75       78.04      5.46 o 
  -6   5   7       71.87      107.79      5.81 o 
  -5   5   7       38.27       43.50      4.57 o 
  -4   5   7       11.09        7.43      4.35 o 
  -3   5   7     1181.79     1187.12     21.73 o 
  -2   5   7      726.64      792.86     16.72 o 
  -1   5   7    10721.12    10928.60    183.04 o 
   0   5   7      395.45      419.15     10.24 o 
   1   5   7     1610.25     1740.14     33.27 o 
   2   5   7       77.06       94.04      5.35 o 
   3   5   7     3481.23     3334.28     65.49 o 
   4   5   7      155.06      170.27      8.38 o 
   5   5   7      627.34      650.41     12.82 o 
   6   5   7      210.28      256.82     10.84 o 
   7   5   7      528.89      569.31     16.90 o 
  -7   6   7        0.58        8.89      3.81 o 
  -6   6   7      191.35      210.62      8.27 o 
  -5   6   7      254.13      266.34      7.82 o 
  -4   6   7       61.02       76.02      8.47 o 
  -3   6   7       31.32       23.02      4.43 o 
  -2   6   7      304.58      270.74      8.07 o 
  -1   6   7     2490.39     2723.84     52.72 o 
   0   6   7     1159.78     1174.20     24.89 o 
   1   6   7     4172.78     4290.57     99.23 o 
   2   6   7      408.32      399.02     10.20 o 
   3   6   7       37.43       53.44      5.67 o 
   4   6   7      162.01      180.99      8.48 o 
   5   6   7      155.35      152.99      6.46 o 
   6   6   7      259.44      284.37      9.93 o 
  -6   7   7      638.60      692.99     27.46 o 
  -5   7   7     1984.30     2023.23     41.65 o 
  -4   7   7      296.76      313.46      8.65 o 
  -3   7   7      984.46      993.01     21.56 o 
  -2   7   7      576.24      584.90     14.86 o 
  -1   7   7     1385.48     1423.41     28.12 o 
   0   7   7     1132.49     1128.06     26.22 o 
   1   7   7     2322.82     2373.58     83.67 o 
   2   7   7      114.87      127.48     10.60 o 
   3   7   7     1314.19     1203.51     36.92 o 
   4   7   7     1094.57     1098.03     33.32 o 
   5   7   7      201.10      207.05     12.92 o 
   6   7   7      195.90      172.64     12.26 o 
  -6   8   7       71.93       99.98      9.84 o 
  -5   8   7      560.75      597.21     14.09 o 
  -4   8   7      436.22      459.57      9.78 o 
  -3   8   7     1570.26     1515.26     26.13 o 
  -2   8   7     3954.79     3912.36     89.90 o 
  -1   8   7     2819.94     2776.97     55.68 o 
   0   8   7       26.05       27.96      6.25 o 
   1   8   7       24.17       37.53     10.10 o 
   2   8   7       21.64       35.43      6.65 o 
   3   8   7      733.38      695.09     23.16 o 
   4   8   7       59.07       76.04     11.57 o 
   5   8   7       25.10       30.21      8.80 o 
  -5   9   7      658.11      670.90     17.47 o 
  -4   9   7      242.76      257.26      8.28 o 
  -3   9   7     1058.71     1064.89     20.03 o 
  -2   9   7     2705.89     2751.56     41.05 o 
  -1   9   7      870.82      853.25     14.90 o 
   0   9   7       84.39      101.45      7.21 o 
   1   9   7      259.42      242.17     12.55 o 
   2   9   7      901.55      866.57     23.05 o 
   3   9   7       81.15       86.91      8.68 o 
   4   9   7      129.05      111.87     14.03 o 
   5   9   7       64.97       32.38     13.33 o 
  -4  10   7       64.17       79.19      5.43 o 
  -3  10   7      111.00      126.18      5.99 o 
  -2  10   7       92.07      102.10      6.28 o 
  -1  10   7      808.50      865.70     27.52 o 
   0  10   7       36.27       59.52     10.54 o 
   1  10   7       55.23       73.57     10.91 o 
   2  10   7      916.23      892.88     25.94 o 
   3  10   7     1419.63     1369.20     74.60 o 
   4  10   7       50.39       42.90     27.30 o 
  -3  11   7       14.07       17.70      3.38 o 
  -2  11   7      365.91      385.16     14.24 o 
  -1  11   7       47.97       56.09      7.65 o 
   0  11   7      361.55      431.74     20.63 o 
   1  11   7       12.72       13.29      4.60 o 
   2  11   7      974.17     1003.72     60.95 o 
   3  11   7       96.77      102.85      7.62 o 
  -2  12   7      413.06      367.60     21.59 o 
  -1  12   7      650.10      655.36     30.47 o 
   0  12   7      284.22      248.24     19.05 o 
   1  12   7      381.73      314.91     21.59 o 
  -6   0   8      557.78      571.99     26.94 o 
  -4   0   8     2041.93     1119.64     71.74 o 
  -2   0   8       81.21      148.64      8.37 o 
   0   0   8     2694.97     2656.44     74.86 o 
   2   0   8    12202.29    12845.36    399.81 o 
   4   0   8       62.86       94.40      8.00 o 
   6   0   8       21.36        3.80     11.30 o 
  -7   1   8      953.52      890.47     34.80 o 
  -6   1   8      939.72      915.26     31.14 o 
  -5   1   8     1482.76     1435.27     32.65 o 
  -4   1   8      720.13      489.62     30.39 o 
  -3   1   8      105.31      119.31     12.58 o 
  -2   1   8       48.99       28.03      2.50 o 
  -1   1   8      106.48      118.94      4.15 o 
   0   1   8      675.54      674.35     15.55 o 
   1   1   8      475.86      508.34     11.24 o 
   2   1   8      521.07      569.46     14.62 o 
   3   1   8      561.58      565.70     13.31 o 
   4   1   8      420.21      445.68     11.12 o 
   5   1   8     1001.73      997.05     33.55 o 
   6   1   8     1736.21     1597.30     38.52 o 
   7   1   8      778.86      782.83     35.02 o 
  -7   2   8      292.46      316.33     14.91 o 
  -6   2   8     1508.33     1606.54     39.68 o 
  -5   2   8     2042.82     1892.26     56.89 o 
  -4   2   8      706.94      673.49     17.93 o 
  -3   2   8     3858.26     3815.14     95.47 o 
  -2   2   8      832.21      720.53     28.34 o 
  -1   2   8     8481.02     8251.09    168.96 o 
   0   2   8      127.14      128.70      5.31 o 
   1   2   8      985.36     1105.90     26.04 o 
   2   2   8     1740.19     1793.95     37.48 o 
   3   2   8     4783.10     5071.73    105.75 o 
   4   2   8       18.13       21.77      5.05 o 
   5   2   8      414.54      445.07     18.98 o 
   6   2   8      590.06      569.94     16.86 o 
   7   2   8     1102.88     1090.67     31.02 o 
  -7   3   8       16.68       32.09      7.87 o 
  -6   3   8     1431.98     1449.18     34.55 o 
  -5   3   8      641.83      588.48     17.85 o 
  -4   3   8      443.47      384.09     10.82 o 
  -3   3   8      300.41      234.24      8.23 o 
  -2   3   8     3815.76     3658.64     73.56 o 
  -1   3   8      355.22      325.54      9.07 o 
   0   3   8      960.34      914.02     21.50 o 
   1   3   8      918.84      865.86     18.68 o 
   2   3   8     4586.14     4728.00     96.30 o 
   3   3   8      352.79      390.07     11.28 o 
   4   3   8       45.98       65.28      6.54 o 
   5   3   8      549.95      571.31     11.93 o 
   6   3   8      288.37      280.90     13.80 o 
   7   3   8      251.52      277.17     12.34 o 
  -7   4   8     1305.81     1565.69     50.66 o 
  -6   4   8      710.47      711.61     19.13 o 
  -5   4   8     1173.56     1165.27     23.56 o 
  -4   4   8       79.05       96.58      5.50 o 
  -3   4   8     1382.26     1396.96     27.43 o 
  -2   4   8       22.79       43.08      3.57 o 
  -1   4   8     4404.32     4366.48     74.33 o 
   0   4   8     1603.92     1729.01     53.70 o 
   1   4   8     8974.30     8782.79    152.03 o 
   2   4   8     5431.21     5610.36    102.92 o 
   3   4   8     1553.67     1487.42     34.03 o 
   4   4   8       72.01       79.13      6.50 o 
   5   4   8      278.30      262.54      7.48 o 
   6   4   8      140.96      162.15      7.77 o 
   7   4   8     1535.77     1571.10     39.32 o 
  -7   5   8        2.58       -0.98      4.76 o 
  -6   5   8      851.60      940.20     23.24 o 
  -5   5   8       69.21       92.47      6.67 o 
  -4   5   8       57.35       63.95      5.20 o 
  -3   5   8      373.46      392.60      9.99 o 
  -2   5   8     4003.78     3960.24     79.80 o 
  -1   5   8     2118.59     2166.43     37.91 o 
   0   5   8      342.10      298.40      7.86 o 
   1   5   8     3190.42     3335.02     61.55 o 
   2   5   8     6889.64     6806.48    133.81 o 
   3   5   8       26.32       28.14      5.40 o 
   4   5   8     3685.87     3536.17     80.50 o 
   5   5   8      273.01      299.01      7.99 o 
   6   5   8     1226.75     1274.99     22.98 o 
  -6   6   8      329.37      358.66     11.15 o 
  -5   6   8       76.24       83.50      4.99 o 
  -4   6   8        6.29       33.97      5.39 o 
  -3   6   8       72.69       79.53      5.58 o 
  -2   6   8       43.43       30.11      4.21 o 
  -1   6   8      174.44      199.95      7.01 o 
   0   6   8     1764.23     1876.77     42.25 o 
   1   6   8     1243.00     1188.89     32.43 o 
   2   6   8      123.91      130.25      5.78 o 
   3   6   8     2489.61     2520.51     55.80 o 
   4   6   8       53.88       57.12      6.49 o 
   5   6   8      516.02      549.08     12.48 o 
   6   6   8        0.18       -2.97      3.45 o 
  -6   7   8     1852.62     1906.72     52.41 o 
  -5   7   8       31.84       38.79      5.10 o 
  -4   7   8       62.45       72.77      5.08 o 
  -3   7   8      986.32     1003.33     27.71 o 
  -2   7   8     1924.07     1882.13     36.31 o 
  -1   7   8      370.37      376.54     11.15 o 
   0   7   8     5440.55     5157.82    106.96 o 
   1   7   8      694.48      653.34     31.43 o 
   2   7   8     1769.51     1765.43     50.23 o 
   3   7   8       25.86       30.80      8.17 o 
   4   7   8       74.96       76.74      8.71 o 
   5   7   8      217.85      199.05     21.63 o 
   6   7   8      777.49      707.38     30.44 o 
  -6   8   8      157.96      146.66     15.87 o 
  -5   8   8      709.78      777.21     17.39 o 
  -4   8   8      251.87      267.65      8.77 o 
  -3   8   8     1098.52     1112.64     19.16 o 
  -2   8   8       20.45       28.05      3.68 o 
  -1   8   8     1348.89     1226.74     27.26 o 
   0   8   8       35.15       41.98      6.44 o 
   1   8   8      356.52      425.31     21.84 o 
   2   8   8       26.98       25.43      5.87 o 
   3   8   8      317.66      280.90     14.29 o 
   4   8   8       28.75       23.63      8.61 o 
   5   8   8      648.91      602.19     34.28 o 
  -5   9   8      495.84      511.75     14.05 o 
  -4   9   8      646.24      656.73     12.55 o 
  -3   9   8       46.82       52.01      3.88 o 
  -2   9   8      344.65      345.89      7.48 o 
  -1   9   8       14.94       29.17      3.49 o 
   0   9   8       52.02       63.74      6.11 o 
   1   9   8      454.74      480.30     13.27 o 
   2   9   8       78.55       93.86      7.37 o 
   3   9   8        9.55        0.00      9.52 o 
   4   9   8      511.36      433.04     23.49 o 
   5   9   8      373.21      259.04     21.59 o 
  -4  10   8      293.32      288.02      9.65 o 
  -3  10   8      378.57      380.79      9.97 o 
  -2  10   8       41.79       51.42      6.81 o 
  -1  10   8       41.68       61.12      6.01 o 
   0  10   8     1128.70     1178.13     34.36 o 
   1  10   8     1190.22     1185.61     32.87 o 
   2  10   8      763.74      755.49     27.98 o 
   3  10   8      191.70      223.32     11.80 o 
   4  10   8       29.87       13.18     10.79 o 
  -3  11   8       17.81       26.97      7.27 o 
  -2  11   8      575.47      559.77     17.06 o 
  -1  11   8       88.46       87.47      8.02 o 
   0  11   8        4.37        6.62      4.55 o 
   1  11   8      403.46      409.82     18.93 o 
   2  11   8       14.21       13.73     27.94 o 
   3  11   8      575.33      521.25     21.59 o 
  -1  12   8       39.47       59.68     11.43 o 
   0  12   8      105.07       96.50     13.33 o 
   1  12   8        9.54      -10.79     11.43 o 
  -7   0   9      341.25      370.78     29.21 o 
  -5   0   9      421.42      378.03     26.48 o 
  -3   0   9    13520.02     7129.36    348.07 o 
  -1   0   9      348.03      313.24     17.14 o 
   1   0   9     4678.57     4612.47    127.84 o 
   3   0   9    11472.40    11392.82    285.81 o 
   5   0   9      439.17      376.97     21.21 o 
   7   0   9      680.37      708.54     45.71 o 
  -7   1   9       62.26       71.39      8.90 o 
  -6   1   9      185.86      195.43     13.43 o 
  -5   1   9       12.91       11.81      5.02 o 
  -4   1   9     1515.78      863.52     40.52 o 
  -3   1   9       65.30       66.40      6.99 o 
  -2   1   9     9149.26     8928.52    206.70 o 
  -1   1   9     1347.50     1250.00     25.44 o 
   0   1   9       92.82      100.42      3.95 o 
   1   1   9     3182.37     3351.47     68.86 o 
   2   1   9    18564.79    19340.33    425.09 o 
   3   1   9      339.07      389.05     12.25 o 
   4   1   9     3491.22     3251.74     54.78 o 
   5   1   9     1029.65      975.31     33.27 o 
   6   1   9      588.59      590.10     29.85 o 
   7   1   9       52.80       47.04     12.38 o 
  -7   2   9       61.99       59.71      8.24 o 
  -6   2   9      446.42      434.27     14.54 o 
  -5   2   9      551.28      491.02     13.82 o 
  -4   2   9       14.06       25.85      4.45 o 
  -3   2   9    11407.54    10063.15    834.92 o 
  -2   2   9     2613.84     2886.33     77.02 o 
  -1   2   9     6000.73     5799.15    119.29 o 
   0   2   9     1536.50     1531.30     32.47 o 
   1   2   9     1737.11     1638.80     38.06 o 
   2   2   9      103.93      101.69      4.87 o 
   3   2   9      620.46      536.66     15.00 o 
   4   2   9       31.11       45.57      5.59 o 
   5   2   9     1759.14     1803.75     34.86 o 
   6   2   9       33.22       36.64     11.00 o 
   7   2   9      525.69      604.57     18.76 o 
  -7   3   9      126.18      130.36      9.70 o 
  -6   3   9      584.36      608.16     20.11 o 
  -5   3   9      416.11      422.67     14.69 o 
  -4   3   9     1076.74      981.52     23.55 o 
  -3   3   9     2209.79     2122.73     54.41 o 
  -2   3   9     1714.73     1644.00     30.97 o 
  -1   3   9     3457.43     3696.65     82.44 o 
   0   3   9     5996.63     5861.77    132.29 o 
   1   3   9       70.85       78.84      3.73 o 
   2   3   9      657.64      621.39     13.62 o 
   3   3   9      222.18      249.26      8.86 o 
   4   3   9       94.21      115.45      7.99 o 
   5   3   9     1529.16     1433.84     24.54 o 
   6   3   9      107.86      117.26      5.96 o 
   7   3   9      265.63      232.04      9.57 o 
  -7   4   9      561.47      591.72     24.76 o 
  -6   4   9      157.35      155.58      9.75 o 
  -5   4   9     1092.84     1049.39     20.26 o 
  -4   4   9      764.85      741.30     17.52 o 
  -3   4   9       20.95       29.27      4.14 o 
  -2   4   9      274.66      261.77      7.80 o 
  -1   4   9       22.09       52.04     13.28 o 
   0   4   9     1183.52     1177.37     23.87 o 
   1   4   9     2001.00     2094.55     39.40 o 
   2   4   9      844.31      804.81     18.08 o 
   3   4   9      264.78      260.06      9.94 o 
   4   4   9       20.94       26.03      6.17 o 
   5   4   9      810.34      859.03     16.21 o 
   6   4   9       53.93       60.24      4.94 o 
   7   4   9      144.36      150.56      6.54 o 
  -7   5   9       48.01       66.66      6.35 o 
  -6   5   9      695.04      707.74     16.98 o 
  -5   5   9       30.37       42.26      4.46 o 
  -4   5   9      241.05      245.05      8.92 o 
  -3   5   9      187.71      169.18      6.03 o 
  -2   5   9     2653.85     2860.40     57.97 o 
  -1   5   9      293.08      336.96      8.23 o 
   0   5   9      135.88      149.77      6.92 o 
   1   5   9      688.29      684.55     15.07 o 
   2   5   9       65.36       69.53      5.31 o 
   3   5   9       11.62       23.75      5.61 o 
   4   5   9      268.86      295.31     14.30 o 
   5   5   9      275.37      293.69     11.20 o 
   6   5   9        5.78       13.88      4.03 o 
  -6   6   9       50.39       71.61      5.43 o 
  -5   6   9     1230.93     1233.71     23.84 o 
  -4   6   9     1203.30     1231.09     22.13 o 
  -3   6   9        1.75        2.03      4.28 o 
  -2   6   9      257.63      223.37      7.39 o 
  -1   6   9      144.91      129.58      6.94 o 
   0   6   9       56.97       59.39      5.45 o 
   1   6   9      503.42      610.45     19.46 o 
   2   6   9      274.55      268.83      8.58 o 
   3   6   9        8.65       21.57      6.02 o 
   4   6   9      279.72      281.26      8.01 o 
   5   6   9       54.23       65.73      6.20 o 
   6   6   9      599.29      601.04     16.32 o 
  -6   7   9      172.00      183.43      8.96 o 
  -5   7   9     1004.37     1016.71     19.80 o 
  -4   7   9      262.32      277.48      7.21 o 
  -3   7   9       15.88       21.97      6.57 o 
  -2   7   9     1687.88     1799.92     36.54 o 
  -1   7   9       12.58       17.34      5.16 o 
   0   7   9       14.31       23.33      5.33 o 
   1   7   9       47.79       58.63     13.35 o 
   2   7   9      220.62      228.71     13.46 o 
   3   7   9       11.03       27.62      7.74 o 
   4   7   9        5.74       14.98      7.49 o 
   5   7   9       30.33       35.97      8.14 o 
   6   7   9       56.03       38.08      8.95 o 
  -6   8   9        7.59       18.41      9.52 o 
  -5   8   9      141.70      155.67      8.55 o 
  -4   8   9      109.97      121.22      5.06 o 
  -3   8   9      736.03      767.68     13.57 o 
  -2   8   9      444.24      466.59      9.03 o 
  -1   8   9     1052.35     1099.33     29.48 o 
   0   8   9      239.63      256.22     10.38 o 
   1   8   9      563.34      554.74     28.54 o 
   2   8   9       10.64        8.91      7.05 o 
   3   8   9      541.26      490.87     17.72 o 
   4   8   9      262.34      224.54     12.67 o 
   5   8   9      152.02      121.20     33.65 o 
  -5   9   9       97.89       95.65      7.42 o 
  -4   9   9      393.50      408.02      8.84 o 
  -3   9   9      504.66      491.38     10.50 o 
  -2   9   9     2835.73     2775.01     41.79 o 
  -1   9   9     4004.29     3936.98     58.09 o 
   0   9   9      115.33      134.90      8.05 o 
   1   9   9       80.29       68.30      6.26 o 
   2   9   9     1856.09     1803.76     37.60 o 
   3   9   9       32.79       22.79      7.62 o 
   4   9   9      135.09       90.16     17.14 o 
   5   9   9       85.24       49.52     12.70 o 
  -4  10   9       38.40       42.59      4.83 o 
  -3  10   9     1338.28     1295.13     25.66 o 
  -2  10   9      305.07      272.21      9.94 o 
  -1  10   9      488.02      510.17     12.14 o 
   0  10   9       48.38       60.10      6.17 o 
   1  10   9      841.75      867.04     23.03 o 
   2  10   9       85.70       76.90      7.44 o 
   3  10   9     2665.66     2469.74     93.96 o 
   4  10   9       16.96       -2.54      5.71 o 
  -3  11   9      573.77      523.03     18.54 o 
  -2  11   9      985.56      936.01     25.55 o 
  -1  11   9       50.23       51.90      7.79 o 
   0  11   9       61.57       83.85      8.17 o 
   1  11   9       59.61       56.23      7.70 o 
   2  11   9     1285.65     1275.05     38.88 o 
   3  11   9        2.52       -3.17      5.08 o 
  -1  12   9      488.79      481.89     27.30 o 
   0  12   9      529.74      439.98     26.03 o 
   1  12   9      605.18      532.04     29.84 o 
  -6   0  10      431.38      366.90     39.97 o 
  -4   0  10      581.51      586.36     27.54 o 
  -2   0  10      874.87      899.04     39.05 o 
   0   0  10      222.94      232.89      9.13 o 
   2   0  10     1623.18     1632.21     54.05 o 
   4   0  10     1585.14     1510.25     39.02 o 
   6   0  10      296.34      313.00     30.47 o 
  -7   1  10      246.96      204.02     19.58 o 
  -6   1  10      289.80      300.49     16.14 o 
  -5   1  10      169.76      157.21      8.98 o 
  -4   1  10      177.01      171.59     10.05 o 
  -3   1  10        9.55       23.92      4.54 o 
  -2   1  10     1006.14      921.21     29.65 o 
  -1   1  10       35.89       27.75      2.87 o 
   0   1  10      404.20      418.24     10.40 o 
   1   1  10      710.37      830.40     18.80 o 
   2   1  10      821.16      947.96     20.66 o 
   3   1  10      157.53      151.55      6.79 o 
   4   1  10       17.19       24.85      4.88 o 
   5   1  10       48.62       45.51      9.59 o 
   6   1  10     1104.06     1034.57     45.34 o 
   7   1  10        3.08       -9.43      9.43 o 
  -7   2  10       67.83       98.82      7.88 o 
  -6   2  10      196.22      183.51      9.16 o 
  -5   2  10      867.43      836.96     20.06 o 
  -4   2  10     1017.78      972.20     21.48 o 
  -3   2  10      604.39      581.35     26.35 o 
  -2   2  10        6.70       10.09      2.48 o 
  -1   2  10     1103.22     1173.75     25.58 o 
   0   2  10      239.83      247.96      9.07 o 
   1   2  10      813.66      775.41     18.42 o 
   2   2  10       81.33       76.09      4.87 o 
   3   2  10       37.25       44.54      5.42 o 
   4   2  10      187.08      227.79      9.23 o 
   5   2  10       57.13       50.57      4.81 o 
   6   2  10      256.45      255.75     14.61 o 
   7   2  10      691.10      623.62     19.15 o 
  -7   3  10       19.40       40.25      8.84 o 
  -6   3  10     1667.17     1734.06     46.71 o 
  -5   3  10     1263.53     1248.42     34.45 o 
  -4   3  10     1138.54     1007.85     20.08 o 
  -3   3  10        3.69        8.95      3.27 o 
  -2   3  10     3991.93     3834.15     65.51 o 
  -1   3  10       18.46       14.86      2.58 o 
   0   3  10     2781.18     2684.33     64.69 o 
   1   3  10     5860.99     6158.87    103.76 o 
   2   3  10     5301.35     5482.13    115.44 o 
   3   3  10       19.97       22.61      5.70 o 
   4   3  10      118.21      131.03      8.50 o 
   5   3  10      584.48      560.47     14.40 o 
   6   3  10     1332.90     1291.38     26.13 o 
   7   3  10       15.41       10.31      4.82 o 
  -6   4  10        5.55       11.66      4.91 o 
  -5   4  10      535.89      487.70     13.47 o 
  -4   4  10       45.00       51.05      5.34 o 
  -3   4  10     1169.53     1115.99     23.58 o 
  -2   4  10     1178.03     1318.04     25.64 o 
  -1   4  10     9364.25     9739.95    180.05 o 
   0   4  10     2401.77     2506.19     47.67 o 
   1   4  10      938.18      863.88     17.86 o 
   2   4  10      410.17      423.31     11.28 o 
   3   4  10      243.66      226.02      9.25 o 
   4   4  10       17.09       23.82      6.87 o 
   5   4  10     1392.16     1338.08     22.12 o 
   6   4  10        9.21        6.76      4.53 o 
   7   4  10     1221.86     1222.61     49.52 o 
  -7   5  10        4.88        1.90      5.08 o 
  -6   5  10      944.36     1040.74     25.16 o 
  -5   5  10      413.74      390.22      9.34 o 
  -4   5  10       68.51       71.70      5.55 o 
  -3   5  10      105.84      110.03      5.20 o 
  -2   5  10       83.77       98.05      5.95 o 
  -1   5  10      208.92      235.61      7.45 o 
   0   5  10      674.52      606.28     13.35 o 
   1   5  10     1023.00     1178.19     29.04 o 
   2   5  10     5536.34     5277.72    117.35 o 
   3   5  10      169.71      169.34      8.32 o 
   4   5  10     2836.94     2754.89     48.49 o 
   5   5  10       72.03      100.42      5.50 o 
   6   5  10     1353.20     1345.27     25.34 o 
  -6   6  10     1170.18     1136.30     36.01 o 
  -5   6  10     2231.80     2285.39     44.19 o 
  -4   6  10        4.89        7.23      4.12 o 
  -3   6  10      286.82      266.92      8.71 o 
  -2   6  10        1.98        8.38      6.68 o 
  -1   6  10     2270.87     2224.04     43.16 o 
   0   6  10      574.56      568.01     16.42 o 
   1   6  10     3765.46     3686.18     74.74 o 
   2   6  10      453.65      494.44     16.00 o 
   3   6  10     3620.59     3633.37    110.81 o 
   4   6  10       19.17       33.74      4.01 o 
   5   6  10     2996.58     2929.92     55.87 o 
   6   6  10      106.17       84.81      9.06 o 
  -6   7  10     2179.45     2288.91     71.51 o 
  -5   7  10      146.44      140.86      6.33 o 
  -4   7  10      301.58      306.48      7.71 o 
  -3   7  10      143.04      158.06      5.21 o 
  -2   7  10     1534.31     1429.81     35.78 o 
  -1   7  10        0.71        1.26      4.95 o 
   0   7  10     6193.93     6110.40    117.87 o 
   1   7  10      138.19      128.21      9.03 o 
   2   7  10      860.36      860.93     42.61 o 
   3   7  10        7.84       12.97      6.88 o 
   4   7  10      416.26      394.88     14.31 o 
   5   7  10      223.64      194.31     18.22 o 
   6   7  10     1914.33     1771.29     69.05 o 
  -5   8  10      266.36      302.65      7.95 o 
  -4   8  10      440.03      441.85      9.56 o 
  -3   8  10     1759.67     1758.84     27.55 o 
  -2   8  10      361.03      351.64      7.86 o 
  -1   8  10      678.17      658.12     20.39 o 
   0   8  10      488.89      507.55     17.96 o 
   1   8  10     5224.31     5460.68    198.57 o 
   2   8  10       87.14       79.47      8.45 o 
   3   8  10      614.99      550.93     25.48 o 
   4   8  10       63.24       53.00     11.27 o 
   5   8  10      702.15      613.58     34.28 o 
  -5   9  10      129.79      138.14     11.55 o 
  -4   9  10     1220.39     1255.92     22.46 o 
  -3   9  10      184.83      179.67      6.30 o 
  -2   9  10     1120.61     1122.28     18.41 o 
  -1   9  10      696.63      681.93     11.93 o 
   0   9  10      136.45      141.79      9.78 o 
   1   9  10      344.84      325.98     10.85 o 
   2   9  10      618.68      603.45     16.45 o 
   3   9  10       44.24       19.55      7.61 o 
   4   9  10      179.84      106.66     17.78 o 
  -4  10  10       84.22       79.44      5.26 o 
  -3  10  10       48.64       58.69      5.15 o 
  -2  10  10        5.41       11.50      2.97 o 
  -1  10  10       31.90       38.28      4.67 o 
   0  10  10       17.02       25.67      5.71 o 
   1  10  10       17.61       20.60     10.45 o 
   2  10  10        8.55       -3.22      6.45 o 
   3  10  10       63.63       71.11      8.25 o 
   4  10  10      212.86      145.39     10.16 o 
  -3  11  10        8.04       14.42      6.52 o 
  -2  11  10       19.21       41.17      6.57 o 
  -1  11  10      203.24      193.37     16.08 o 
   0  11  10      126.68      145.60      7.45 o 
   1  11  10      419.11      384.04     14.42 o 
   2  11  10      234.82      187.97     13.65 o 
  -1  12  10       50.02       29.21     10.79 o 
   0  12  10        5.10       -8.25     10.16 o 
  -7   0  11      836.29      884.41     51.43 o 
  -5   0  11     1885.65     1678.49     52.87 o 
  -3   0  11     7016.03     4260.64    211.17 o 
  -1   0  11     4355.85     4390.94    134.15 o 
   1   0  11     9597.13    10239.60    281.31 o 
   3   0  11     7304.53     7251.53    194.30 o 
   5   0  11     9886.78     8986.22    326.47 o 
   7   0  11      755.48      718.70     45.08 o 
  -7   1  11      338.96      318.96     16.42 o 
  -6   1  11      629.95      561.43     27.78 o 
  -5   1  11      128.18      112.56      6.72 o 
  -4   1  11     2136.36     1888.45     45.19 o 
  -3   1  11     1929.16     1244.04     82.57 o 
  -2   1  11     6055.29     5351.09    141.02 o 
  -1   1  11      823.29      794.22     18.08 o 
   0   1  11     7586.92     7765.08    158.42 o 
   1   1  11     7058.28     7624.64    169.61 o 
   2   1  11     6186.57     6215.92    119.18 o 
   3   1  11       51.67       67.91      5.58 o 
   4   1  11     2960.04     2881.55     51.16 o 
   5   1  11     1524.17     1426.55     32.56 o 
   6   1  11      631.23      604.83     29.85 o 
   7   1  11        0.41       -5.70      9.20 o 
  -7   2  11      154.35      151.20     12.07 o 
  -6   2  11       55.86       78.06      7.44 o 
  -5   2  11      976.01      890.68     38.85 o 
  -4   2  11       43.94       54.06      4.69 o 
  -3   2  11     6500.54     5800.04    230.98 o 
  -2   2  11     6972.67     6993.99    144.96 o 
  -1   2  11     3294.87     3009.15     72.84 o 
   0   2  11       59.30       70.91      3.90 o 
   1   2  11     2459.54     2290.27     48.33 o 
   2   2  11      646.35      661.84     16.89 o 
   3   2  11      840.15      755.89     19.43 o 
   4   2  11      213.14      200.11     10.65 o 
   5   2  11      174.24      178.04      7.79 o 
   6   2  11       50.41       48.54      5.67 o 
   7   2  11      644.22      653.20     20.01 o 
  -6   3  11     1108.70     1091.31     32.32 o 
  -5   3  11      328.53      347.10     13.34 o 
  -4   3  11     2059.88     1957.87     38.55 o 
  -3   3  11       38.77       87.80      5.72 o 
  -2   3  11     3433.62     3396.57     58.15 o 
  -1   3  11       57.19       74.86      3.86 o 
   0   3  11     1617.97     1542.12     30.55 o 
   1   3  11     3437.17     3837.00     74.04 o 
   2   3  11     3395.82     3460.32     78.12 o 
   3   3  11       93.04       95.04      6.99 o 
   4   3  11      722.46      783.54     19.58 o 
   5   3  11      373.95      370.56      9.41 o 
   6   3  11     1242.30     1257.83     24.27 o 
   7   3  11       82.06       64.83      5.27 o 
  -7   4  11       14.74       29.84      6.35 o 
  -6   4  11      146.57      174.34      9.52 o 
  -5   4  11      543.27      555.95     15.55 o 
  -4   4  11      305.81      337.26     10.60 o 
  -3   4  11      578.57      530.71     11.53 o 
  -2   4  11      147.49      192.06      8.33 o 
  -1   4  11      843.37      943.48     19.57 o 
   0   4  11     1611.96     1600.72     30.96 o 
   1   4  11       97.46      145.28      5.63 o 
   2   4  11       32.42       45.70      4.77 o 
   3   4  11      526.99      486.51     14.46 o 
   4   4  11       40.86       52.13      9.37 o 
   5   4  11      129.04      138.58      5.88 o 
   6   4  11      163.79      150.05      8.14 o 
  -7   5  11       45.59       41.40     26.98 o 
  -6   5  11        7.91       27.14      5.57 o 
  -5   5  11      788.52      786.02     16.08 o 
  -4   5  11      154.13      189.27     12.10 o 
  -3   5  11       96.65      103.79      5.90 o 
  -2   5  11        9.40       13.74      4.83 o 
  -1   5  11     1147.99     1186.46     24.40 o 
   0   5  11      298.36      329.97      9.40 o 
   1   5  11      623.79      671.42     17.11 o 
   2   5  11      439.31      473.58     11.21 o 
   3   5  11      396.19      395.80     13.10 o 
   4   5  11      471.68      521.54     12.15 o 
   5   5  11      822.53      807.78     18.09 o 
   6   5  11       33.26       26.20      4.33 o 
  -6   6  11       14.95       25.02      5.21 o 
  -5   6  11       81.84       83.58      5.51 o 
  -4   6  11       47.49       48.94      4.73 o 
  -3   6  11       13.16       14.07      4.52 o 
  -2   6  11      172.39      215.97      8.58 o 
  -1   6  11        7.13       40.91      6.54 o 
   0   6  11      157.30      153.27      6.99 o 
   1   6  11       67.13      110.74      9.01 o 
   2   6  11      271.58      295.39     13.51 o 
   3   6  11       73.50       89.03      9.05 o 
   4   6  11      751.44      706.77     14.84 o 
   5   6  11      140.66      161.87     10.66 o 
   6   6  11       36.40       16.66     10.96 o 
  -6   7  11      173.59      182.96      8.46 o 
  -5   7  11        2.09        6.88      4.62 o 
  -4   7  11       11.76       23.22      3.99 o 
  -3   7  11       22.72       26.53      3.59 o 
  -2   7  11        9.51       25.54      6.57 o 
  -1   7  11      323.99      343.46     11.41 o 
   0   7  11        8.35       19.40      5.58 o 
   1   7  11        3.65        6.45      6.12 o 
   2   7  11     1742.53     1856.60     74.52 o 
   3   7  11        3.46       10.32      7.01 o 
   4   7  11       96.30       82.98     12.84 o 
   5   7  11      116.68      104.14      9.01 o 
  -5   8  11     1008.40      999.77     21.03 o 
  -4   8  11       98.72       91.92      4.75 o 
  -3   8  11      619.99      612.46     11.27 o 
  -2   8  11       23.85       20.48      3.60 o 
  -1   8  11     1932.40     2003.67     32.50 o 
   0   8  11      163.10      163.61     10.66 o 
   1   8  11      217.70      234.15     10.65 o 
   2   8  11      152.15      138.07     14.82 o 
   3   8  11      142.84      116.03     17.07 o 
   4   8  11      242.86      205.13     13.47 o 
   5   8  11       41.29       10.38      9.13 o 
  -5   9  11       20.33       39.38      4.49 o 
  -4   9  11      105.11      134.62      4.93 o 
  -3   9  11        6.28        2.68      4.95 o 
  -2   9  11     1021.43     1058.82     18.19 o 
  -1   9  11        3.43        0.37      3.52 o 
   0   9  11      283.17      291.98     12.70 o 
   1   9  11      630.89      640.62     25.98 o 
   2   9  11      199.79      188.08     13.01 o 
   3   9  11       48.13       45.32     11.11 o 
   4   9  11      110.01       56.51     15.24 o 
  -4  10  11       39.50       34.66      4.67 o 
  -3  10  11       71.96       86.12      5.40 o 
  -2  10  11      106.29      126.95      4.78 o 
  -1  10  11      250.02      265.24      9.13 o 
   0  10  11      258.79      266.95     14.75 o 
   1  10  11      548.16      557.27     19.01 o 
   2  10  11       19.47        0.75      9.10 o 
   3  10  11      613.13      566.96     24.76 o 
  -3  11  11       96.96       90.18      7.37 o 
  -2  11  11     1258.26     1203.74     31.82 o 
  -1  11  11       26.20       34.83     14.39 o 
   0  11  11      462.12      495.41     15.80 o 
   1  11  11      883.44      858.08     24.49 o 
   2  11  11     2126.97     1958.31     96.82 o 
  -6   0  12      157.83      155.73     10.93 o 
  -4   0  12       11.77       19.84      6.32 o 
  -2   0  12       55.80       64.90      5.25 o 
   0   0  12     1100.19     1132.90     36.42 o 
   2   0  12     2147.27     2312.10     59.91 o 
   4   0  12      293.81      307.13     14.08 o 
   6   0  12     1945.13     1702.15     98.41 o 
  -7   1  12       84.69       78.06      6.22 o 
  -6   1  12       18.93       21.66      5.97 o 
  -5   1  12      279.00      282.46     13.16 o 
  -4   1  12        9.23       22.45      4.54 o 
  -3   1  12      512.75      345.78     18.42 o 
  -2   1  12      394.34      392.28     13.88 o 
  -1   1  12      976.01     1062.50     25.79 o 
   0   1  12       39.92       62.48      4.57 o 
   1   1  12      523.67      660.17     16.30 o 
   2   1  12      230.85      215.57      8.08 o 
   3   1  12       41.18       60.62      5.87 o 
   4   1  12       20.10       27.44      5.53 o 
   5   1  12        7.89       21.66      7.50 o 
   6   1  12       57.60       53.73     12.34 o 
   7   1  12        2.53       -7.24      8.30 o 
  -7   2  12       92.98      111.11     18.51 o 
  -6   2  12       57.93       87.30      8.31 o 
  -5   2  12     3317.09     3087.06     85.88 o 
  -4   2  12     1536.38     1450.04     29.35 o 
  -3   2  12     2442.73     2238.60     74.86 o 
  -2   2  12      244.49      288.35      7.66 o 
  -1   2  12     7097.73     7306.70    139.02 o 
   0   2  12      489.06      456.99     12.34 o 
   1   2  12     1569.80     1625.85     30.59 o 
   2   2  12     1797.94     1902.03     42.37 o 
   3   2  12      993.75      931.87     22.94 o 
   4   2  12      181.15      204.54     11.33 o 
   5   2  12       22.43       38.02      5.25 o 
   6   2  12       58.83       44.29      5.81 o 
   7   2  12      300.04      331.88     11.56 o 
  -7   3  12       18.84      -17.78     17.78 o 
  -6   3  12      363.07      346.73     14.99 o 
  -5   3  12      556.12      539.40     16.94 o 
  -4   3  12       44.71       39.01      4.60 o 
  -3   3  12      153.97      173.89      8.03 o 
  -2   3  12     5360.22     5335.97     90.32 o 
  -1   3  12       72.71       87.29      4.39 o 
   0   3  12     2213.68     2005.16     41.41 o 
   1   3  12       63.59       77.95      4.90 o 
   2   3  12     1482.60     1389.12     47.25 o 
   3   3  12       42.36       45.63      5.99 o 
   4   3  12      954.85      956.48     25.94 o 
   5   3  12     1753.43     1626.98     29.14 o 
   6   3  12      380.81      434.41     10.18 o 
   7   3  12       18.04       11.77      4.11 o 
  -7   4  12     1410.11     1578.35     60.32 o 
  -6   4  12      251.35      237.83     16.70 o 
  -5   4  12       60.93       67.16      7.02 o 
  -4   4  12      733.49      699.18     16.77 o 
  -3   4  12     2299.51     2076.25     34.42 o 
  -2   4  12      304.32      340.18      8.60 o 
  -1   4  12     5923.40     6172.38    115.02 o 
   0   4  12       39.52       37.20      3.83 o 
   1   4  12      332.08      272.97      8.82 o 
   2   4  12     1282.52     1255.42     31.43 o 
   3   4  12     1359.41     1301.63     34.02 o 
   4   4  12       27.39       47.03      9.72 o 
   5   4  12     1060.04     1085.38     20.13 o 
   6   4  12       30.24       24.25      4.27 o 
  -7   5  12       37.87       37.36     13.65 o 
  -6   5  12     5409.18     5718.50    213.32 o 
  -5   5  12        0.21        8.36      4.83 o 
  -4   5  12      689.80      740.58     23.62 o 
  -3   5  12      342.13      339.26      9.20 o 
  -2   5  12     1553.37     1559.67     29.56 o 
  -1   5  12       83.03       95.44      5.40 o 
   0   5  12     1071.72     1056.35     23.29 o 
   1   5  12      382.42      473.06     18.25 o 
   2   5  12     6038.81     5653.96     95.61 o 
   3   5  12       11.84       11.64      6.61 o 
   4   5  12     2105.56     1996.92     36.13 o 
   5   5  12       75.91       87.35      5.50 o 
   6   5  12     1269.73     1255.67     31.52 o 
  -6   6  12      258.48      252.52     11.33 o 
  -5   6  12      973.96      964.34     20.38 o 
  -4   6  12       19.14       22.07      4.60 o 
  -3   6  12      580.02      585.53     13.33 o 
  -2   6  12       58.04       74.03      6.21 o 
  -1   6  12      557.27      589.77     14.47 o 
   0   6  12       31.13       36.58      5.14 o 
   1   6  12     2912.76     2792.18     63.01 o 
   2   6  12     1656.28     1710.63     57.25 o 
   3   6  12     1424.17     1366.63     31.97 o 
   4   6  12       48.73       41.48      4.24 o 
   5   6  12     1655.12     1529.09     30.39 o 
   6   6  12       17.45        6.74      9.22 o 
  -6   7  12      473.77      527.58     18.17 o 
  -5   7  12       54.70       71.49      9.50 o 
  -4   7  12      379.50      370.54      8.75 o 
  -3   7  12       30.14       34.31      3.78 o 
  -2   7  12     3702.99     3804.86     88.96 o 
  -1   7  12        0.77       -0.37      5.41 o 
   0   7  12     3217.64     3184.84     61.02 o 
   1   7  12       33.11       34.16      8.02 o 
   2   7  12     1194.25     1190.68     71.59 o 
   3   7  12      145.46      141.63     14.89 o 
   4   7  12      691.00      611.20     20.01 o 
   5   7  12      777.48      734.88     34.09 o 
  -5   8  12      604.51      685.42     17.76 o 
  -4   8  12       15.36       15.27      4.14 o 
  -3   8  12      328.75      314.71      8.51 o 
  -2   8  12       37.49       42.06      3.91 o 
  -1   8  12     1649.68     1631.80     27.04 o 
   0   8  12       29.45       23.92      4.99 o 
   1   8  12     2153.42     2085.98     42.89 o 
   2   8  12      128.14       98.39     12.29 o 
   3   8  12     1224.76     1147.89     70.47 o 
   4   8  12      242.87      195.38     20.94 o 
   5   8  12      151.20       91.32     10.09 o 
  -5   9  12      369.90      352.90     10.17 o 
  -4   9  12      311.23      322.22      7.84 o 
  -3   9  12        1.80        3.23      4.07 o 
  -2   9  12      129.19      163.97      6.40 o 
  -1   9  12        0.46        3.42      3.98 o 
   0   9  12      712.86      713.01     16.58 o 
   1   9  12        0.57        3.89      5.78 o 
   2   9  12     2370.65     2240.61     61.42 o 
   3   9  12       32.19       67.93     19.05 o 
   4   9  12       97.76      106.95     39.68 o 
  -4  10  12        0.40       -0.44      3.93 o 
  -3  10  12      179.64      203.47      7.48 o 
  -2  10  12      165.01      163.82      7.95 o 
  -1  10  12     1126.29     1093.98     23.49 o 
   0  10  12       93.69       91.36      6.88 o 
   1  10  12       67.05       73.05      6.83 o 
   2  10  12       62.02       51.77     11.89 o 
   3  10  12      300.82      356.81     27.94 o 
  -3  11  12        1.43       14.47      6.32 o 
  -2  11  12       20.48       29.17      6.07 o 
  -1  11  12      111.31      109.14      7.31 o 
   0  11  12      389.76      395.66     15.53 o 
   1  11  12      164.78      120.63      7.76 o 
   2  11  12      104.22       88.25      6.98 o 
  -7   0  13     2640.00     2600.53    132.06 o 
  -5   0  13       90.61       58.88      9.60 o 
  -3   0  13     4097.77     2899.43    146.99 o 
  -1   0  13     2714.90     2551.66     77.75 o 
   1   0  13      953.23     1307.72     38.72 o 
   3   0  13     3313.06     3333.39     91.89 o 
   5   0  13      828.69      868.90     27.95 o 
   7   0  13      899.76      860.28     51.43 o 
  -7   1  13        7.04       12.34      7.12 o 
  -6   1  13     1897.03     1851.33     48.11 o 
  -5   1  13        1.54       15.27      5.93 o 
  -4   1  13      661.33      515.21     21.64 o 
  -3   1  13     1209.41     1139.38     39.74 o 
  -2   1  13     3125.64     2844.32     53.31 o 
  -1   1  13     4551.46     4918.09     97.90 o 
   0   1  13      102.24      155.54      5.79 o 
   1   1  13        7.67       16.21      3.90 o 
   2   1  13    10557.87    10876.05    227.60 o 
   3   1  13      113.32      110.13      6.45 o 
   4   1  13     2598.04     2544.45     45.79 o 
   5   1  13      685.56      661.58     18.40 o 
   6   1  13     2253.94     2254.46     71.98 o 
   7   1  13        1.84       -5.71      8.08 o 
  -7   2  13      623.67      413.32     35.55 o 
  -6   2  13     1162.85     1156.27     32.59 o 
  -5   2  13     2021.33     1948.76     59.91 o 
  -4   2  13      676.12      603.57     14.53 o 
  -3   2  13     5978.18     5329.61    142.63 o 
  -2   2  13     1721.09     1659.48     32.32 o 
  -1   2  13     5945.09     5845.25    111.86 o 
   0   2  13     2478.84     2842.88     55.39 o 
   1   2  13     3161.79     2969.65     59.09 o 
   2   2  13       42.84       39.02      5.19 o 
   3   2  13     2127.33     2146.77     40.93 o 
   4   2  13      469.85      446.92     12.39 o 
   5   2  13      218.86      240.12     10.40 o 
   6   2  13     1125.63     1063.62     25.47 o 
   7   2  13      668.50      603.06     19.47 o 
  -7   3  13       41.81      -17.14     17.14 o 
  -6   3  13       53.06       49.31      9.37 o 
  -5   3  13       12.02       23.04      6.79 o 
  -4   3  13     2864.19     2821.31     54.31 o 
  -3   3  13      128.49      167.34      6.45 o 
  -2   3  13     5292.62     5280.87     98.68 o 
  -1   3  13     1348.93     1597.71     33.83 o 
   0   3  13     1456.41     1287.78     24.93 o 
   1   3  13     2960.23     3245.09     62.24 o 
   2   3  13      280.88      249.51     10.23 o 
   3   3  13        1.42       -3.02      5.60 o 
   4   3  13     1417.06     1386.82     39.07 o 
   5   3  13       32.26       24.43      5.08 o 
   6   3  13       37.18       25.81      5.10 o 
  -7   4  13       15.93       16.51     15.87 o 
  -6   4  13       15.35       19.78      8.21 o 
  -5   4  13       22.83       35.85      6.56 o 
  -4   4  13      244.56      248.81      9.91 o 
  -3   4  13      826.31      867.79     17.96 o 
  -2   4  13      126.30      139.67      7.60 o 
  -1   4  13     1479.33     1634.67     32.25 o 
   0   4  13        7.67        6.41      3.28 o 
   1   4  13      601.35      545.62     16.56 o 
   2   4  13     1661.63     1632.13     34.00 o 
   3   4  13     1034.42     1003.82     21.72 o 
   4   4  13      381.35      348.09      9.77 o 
   5   4  13     2667.94     2530.67     43.86 o 
   6   4  13      759.54      729.35     17.91 o 
  -6   5  13       29.70       58.83      6.00 o 
  -5   5  13      600.16      657.45     15.82 o 
  -4   5  13      912.22      908.23     24.02 o 
  -3   5  13        0.74        1.53      3.98 o 
  -2   5  13        6.84        9.04      4.20 o 
  -1   5  13     1515.98     1558.12     36.90 o 
   0   5  13      682.94      695.35     17.72 o 
   1   5  13       20.78       41.63      6.17 o 
   2   5  13       11.72       25.24      4.74 o 
   3   5  13      100.76       83.07     10.02 o 
   4   5  13      361.20      349.90      9.66 o 
   5   5  13      126.79      148.92      6.65 o 
   6   5  13      385.38      386.94     13.29 o 
  -6   6  13       72.39       54.12     16.82 o 
  -5   6  13       53.76       62.84      5.97 o 
  -4   6  13      231.84      213.79      8.10 o 
  -3   6  13        1.56        4.30      6.03 o 
  -2   6  13      135.32      138.55     13.17 o 
  -1   6  13      206.98      195.39      8.62 o 
   0   6  13       23.17       20.43      5.19 o 
   1   6  13        3.04       11.77      5.61 o 
   2   6  13       21.19       13.68      5.99 o 
   3   6  13       77.97       94.93      7.77 o 
   4   6  13       21.08       32.48      5.59 o 
   5   6  13       14.03       -0.04      4.55 o 
   6   6  13       79.87       71.53     17.46 o 
  -6   7  13        7.25       15.55      4.03 o 
  -5   7  13        5.58       -0.71      5.84 o 
  -4   7  13       71.72       66.94      4.54 o 
  -3   7  13        7.65        2.17      3.63 o 
  -2   7  13      710.73      724.21     24.33 o 
  -1   7  13       41.66       44.79      6.52 o 
   0   7  13      109.61      123.14      7.63 o 
   1   7  13       40.90       48.94      8.95 o 
   2   7  13      187.56      148.98     16.56 o 
   3   7  13      381.03      363.04     17.06 o 
   4   7  13       66.12       54.28     11.71 o 
   5   7  13        7.29        5.16     11.39 o 
  -5   8  13      134.15      158.27      5.62 o 
  -4   8  13       61.85       52.64      6.63 o 
  -3   8  13     1341.12     1380.77     21.95 o 
  -2   8  13        1.12       -1.26      3.51 o 
  -1   8  13      717.37      740.73     15.77 o 
   0   8  13      342.16      338.84     10.13 o 
   1   8  13     1173.82     1213.02     28.87 o 
   2   8  13        3.12        0.32     10.29 o 
   3   8  13      298.99      285.07     29.21 o 
   4   8  13       97.11       79.58     15.67 o 
   5   8  13      348.40      305.66     29.84 o 
  -5   9  13        1.14       10.49      4.48 o 
  -4   9  13       63.67       87.72      4.41 o 
  -3   9  13       47.00       59.11      4.15 o 
  -2   9  13     2622.14     2640.24     43.42 o 
  -1   9  13       29.90       22.03      3.53 o 
   0   9  13     1175.41     1165.82     22.67 o 
   1   9  13       63.77       63.36      8.33 o 
   2   9  13      992.35      893.93     38.09 o 
   3   9  13      235.29      280.62     27.30 o 
   4   9  13      173.51      192.37     20.95 o 
  -4  10  13      410.33      393.95     10.93 o 
  -3  10  13      329.47      344.07      8.01 o 
  -2  10  13      110.43      101.35      4.17 o 
  -1  10  13     1526.85     1497.67     30.92 o 
   0  10  13      189.63      177.28      9.85 o 
   1  10  13      477.81      490.12     15.02 o 
   2  10  13       42.89       22.22      8.25 o 
   3  10  13     1535.39     1535.81     87.62 o 
  -2  11  13      355.90      379.14     12.53 o 
  -1  11  13       20.66       29.80      7.42 o 
   0  11  13       92.51       81.54     10.69 o 
   1  11  13       80.02       51.30      5.68 o 
   2  11  13     2158.78     1907.86     72.38 o 
  -6   0  14      302.99      252.97     21.48 o 
  -4   0  14      220.12      211.77     11.18 o 
  -2   0  14     1199.19     1128.54     37.38 o 
   0   0  14      427.12      571.03     17.55 o 
   2   0  14       19.95       72.57     15.16 o 
   4   0  14      692.36      646.95     26.39 o 
   6   0  14        7.44        0.63     15.24 o 
  -7   1  14      150.08      145.39     22.86 o 
  -6   1  14      124.17      127.13      7.59 o 
  -5   1  14      141.11      132.99      8.26 o 
  -4   1  14     1663.20     1506.30     33.44 o 
  -3   1  14      509.79      457.55     16.56 o 
  -2   1  14     3445.99     3585.09     69.47 o 
  -1   1  14     1809.61     1920.06     46.41 o 
   0   1  14      137.60      144.85      5.25 o 
   1   1  14      157.29      136.35      5.16 o 
   2   1  14     2592.74     2841.13     62.18 o 
   3   1  14     1866.02     1857.15     33.63 o 
   4   1  14      543.73      514.79     13.48 o 
   5   1  14      668.60      635.58     16.01 o 
   6   1  14      560.50      556.89     22.24 o 
   7   1  14       24.44       19.05      7.18 o 
  -7   2  14      824.23      657.75     46.98 o 
  -6   2  14      459.51      408.59     15.64 o 
  -5   2  14      144.55      160.48     10.56 o 
  -4   2  14        6.12        6.46      4.34 o 
  -3   2  14     1875.24     1778.64     47.16 o 
  -2   2  14       39.30       35.45      3.97 o 
  -1   2  14       88.64      122.56      5.42 o 
   0   2  14      355.02      413.96     10.54 o 
   1   2  14     4426.74     4472.26     80.67 o 
   2   2  14     1885.06     1953.32     44.13 o 
   3   2  14      213.82      208.29      8.34 o 
   4   2  14      380.12      389.14     12.37 o 
   5   2  14      563.29      485.67     11.46 o 
   6   2  14       16.24        6.40      5.34 o 
  -7   3  14       99.27       55.87     18.41 o 
  -6   3  14      284.36      268.31     14.90 o 
  -5   3  14       67.52       80.55      8.36 o 
  -4   3  14      651.11      614.27     14.88 o 
  -3   3  14        4.15        1.35      3.57 o 
  -2   3  14     3350.26     3174.35     64.37 o 
  -1   3  14     1074.38     1126.91     29.91 o 
   0   3  14     2680.30     2457.42     47.84 o 
   1   3  14       57.89       70.11      5.08 o 
   2   3  14     3088.85     3177.03     82.38 o 
   3   3  14      306.86      287.19     13.11 o 
   4   3  14       46.45       37.66      8.33 o 
   5   3  14        4.62       -6.17      6.17 o 
   6   3  14       94.77      103.09     11.54 o 
  -7   4  14      438.62      321.26     27.94 o 
  -6   4  14      120.91      102.82     18.56 o 
  -5   4  14     1927.82     1996.08     47.42 o 
  -4   4  14       15.76       17.09      5.56 o 
  -3   4  14     3286.17     3153.04     53.51 o 
  -2   4  14      699.76      712.64     22.20 o 
  -1   4  14     3585.49     3617.96     80.60 o 
   0   4  14       27.67       30.78      4.94 o 
   1   4  14     1644.24     1587.54     38.47 o 
   2   4  14        9.92       16.37      4.58 o 
   3   4  14      211.82      174.06      8.33 o 
   4   4  14       59.22       54.61      7.26 o 
   5   4  14      843.05      892.93     18.72 o 
   6   4  14     1148.79     1120.26     28.77 o 
  -6   5  14     1624.07     1675.09     86.35 o 
  -5   5  14       10.36       16.40      7.86 o 
  -4   5  14      556.99      591.70     14.15 o 
  -3   5  14       17.04       18.86      5.68 o 
  -2   5  14      153.97      178.39      7.21 o 
  -1   5  14       10.02       12.49      3.70 o 
   0   5  14     1390.37     1323.07     29.04 o 
   1   5  14      554.62      592.51     18.73 o 
   2   5  14     4709.11     4441.45     93.07 o 
   3   5  14       39.67       41.02      9.46 o 
   4   5  14      243.32      257.50      8.31 o 
   5   5  14      199.36      152.54      6.66 o 
   6   5  14     1621.73     1591.95     39.00 o 
  -6   6  14       24.16       26.95     10.48 o 
  -5   6  14     1278.98     1350.29     30.53 o 
  -4   6  14       67.90       69.49      5.63 o 
  -3   6  14     1229.46     1299.45     40.13 o 
  -2   6  14      317.07      312.50     10.68 o 
  -1   6  14     1094.01     1088.54     23.58 o 
   0   6  14      159.67      163.51      7.94 o 
   1   6  14     4697.88     4586.35    109.44 o 
   2   6  14     1182.22     1214.79     32.75 o 
   3   6  14      838.79      796.66     16.73 o 
   4   6  14      191.96      188.38     12.82 o 
   5   6  14       93.47      115.35     10.74 o 
  -6   7  14      170.03      167.61      8.25 o 
  -5   7  14       26.64       19.50      6.34 o 
  -4   7  14      959.91      977.23     17.95 o 
  -3   7  14      193.88      161.73      7.92 o 
  -2   7  14     3900.25     3954.90     58.72 o 
  -1   7  14      309.71      325.35     14.91 o 
   0   7  14      281.37      272.53     10.54 o 
   1   7  14      698.81      666.31     25.56 o 
   2   7  14     2705.50     2491.42     77.87 o 
   3   7  14        0.45        2.36      8.05 o 
   4   7  14      109.45      103.72     15.12 o 
   5   7  14        1.53       -9.39      9.39 o 
  -5   8  14       41.70       58.68      3.90 o 
  -4   8  14       12.45       14.95      3.96 o 
  -3   8  14      342.33      351.41      8.60 o 
  -2   8  14      222.98      213.53      9.44 o 
  -1   8  14      958.81      951.91     16.43 o 
   0   8  14       92.39       89.02      5.15 o 
   1   8  14     3210.22     3079.70     54.19 o 
   2   8  14        8.11        1.28     10.29 o 
   3   8  14     1247.46     1173.90     59.05 o 
   4   8  14      412.54      345.07     43.02 o 
  -4   9  14      390.27      430.45     10.28 o 
  -3   9  14      287.73      284.67      7.25 o 
  -2   9  14      564.37      598.19     12.04 o 
  -1   9  14        2.19       -3.98      5.80 o 
   0   9  14     1695.97     1745.23     33.69 o 
   1   9  14      152.31      125.27      8.41 o 
   2   9  14      429.66      410.14     21.59 o 
   3   9  14        3.03        6.35     16.51 o 
   4   9  14      175.61      185.39     19.68 o 
  -3  10  14       13.88       18.59      2.74 o 
  -2  10  14      342.49      328.96     10.97 o 
  -1  10  14     1851.13     1848.13     37.30 o 
   0  10  14      117.00      120.61      6.90 o 
   1  10  14      514.61      474.34     14.47 o 
   2  10  14      125.23      114.08     34.60 o 
   3  10  14      638.75      594.50     58.73 o 
  -2  11  14      120.44      135.11      9.44 o 
  -1  11  14      399.71      365.48     13.01 o 
   0  11  14      710.45      708.00     40.32 o 
   1  11  14      571.51      492.62     17.46 o 
  -5   0  15     2312.58     1988.57     82.29 o 
  -3   0  15     3272.71     2754.34    137.71 o 
  -1   0  15     5904.08     7357.39    202.08 o 
   1   0  15      816.54      710.34     22.95 o 
   3   0  15    10522.50    10828.77    232.75 o 
   5   0  15     1617.10     1626.81     46.29 o 
  -7   1  15       44.19       66.03     19.68 o 
  -6   1  15      293.87      281.12      9.97 o 
  -5   1  15     4198.76     3809.83     75.96 o 
  -4   1  15      868.76      702.97     16.77 o 
  -3   1  15     1316.31     1262.14     34.46 o 
  -2   1  15     3235.93     3102.39     65.06 o 
  -1   1  15       41.01       52.82      4.64 o 
   1   1  15      432.69      504.57     11.61 o 
   2   1  15     1205.08     1204.82     28.52 o 
   3   1  15       20.76       17.67      5.78 o 
   4   1  15     2730.73     2871.01     65.73 o 
   5   1  15      570.20      492.83     17.14 o 
   6   1  15     2077.67     1928.42     53.00 o 
  -7   2  15      308.23      268.56     28.57 o 
  -6   2  15       15.41       12.41      6.61 o 
  -5   2  15      306.64      293.59     13.38 o 
  -4   2  15       84.01       97.62      5.95 o 
  -3   2  15     2637.26     2454.70     50.18 o 
  -2   2  15        3.37        7.90      3.93 o 
  -1   2  15     5941.98     5699.25    155.62 o 
   0   2  15      629.29      757.93     18.86 o 
   1   2  15     1947.22     1880.55     37.26 o 
   2   2  15      123.55      127.90      7.38 o 
   3   2  15      994.57     1003.08     21.64 o 
   4   2  15      774.98      719.02     21.68 o 
   5   2  15     1660.44     1778.78     33.78 o 
   6   2  15       39.00       35.81      7.02 o 
  -7   3  15       98.83       45.08     17.78 o 
  -6   3  15       61.72       48.12     10.36 o 
  -5   3  15      453.27      415.13     14.69 o 
  -4   3  15     1989.47     1906.38     39.95 o 
  -3   3  15      169.71      171.56      7.40 o 
  -2   3  15     2398.89     2287.79     47.53 o 
  -1   3  15      368.82      353.76     10.16 o 
   0   3  15      793.22      781.57     16.58 o 
   1   3  15      763.62      724.30     23.87 o 
   2   3  15     5138.38     5206.67    101.12 o 
   3   3  15       64.40       62.78      7.06 o 
   4   3  15     1431.82     1397.93     25.36 o 
   5   3  15      191.58      167.85      9.69 o 
   6   3  15      927.65      901.44     23.66 o 
  -7   4  15      337.76      315.54     27.30 o 
  -6   4  15      323.25      319.52     18.86 o 
  -5   4  15      541.90      499.84     25.16 o 
  -4   4  15      447.84      469.48     18.23 o 
  -3   4  15       38.20       41.01      4.91 o 
  -2   4  15      183.69      198.52      6.81 o 
  -1   4  15      568.01      598.01     19.80 o 
   0   4  15      383.22      369.63     10.60 o 
   1   4  15      620.06      662.14     19.01 o 
   2   4  15     2143.12     2042.85     36.83 o 
   3   4  15      329.69      319.82     14.52 o 
   4   4  15      163.11      161.42      7.62 o 
   5   4  15       32.66       25.65      5.09 o 
   6   4  15      207.76      188.29      7.60 o 
  -6   5  15      212.15      212.98     25.07 o 
  -5   5  15      230.44      185.75      9.13 o 
  -4   5  15      347.50      301.74     12.82 o 
  -3   5  15      769.69      783.30     21.18 o 
  -2   5  15     1276.59     1371.99     30.45 o 
  -1   5  15      237.98      256.52      8.13 o 
   0   5  15     1588.56     1651.20     35.42 o 
   1   5  15      196.45      170.01      8.85 o 
   2   5  15       32.33       33.24      5.94 o 
   3   5  15      472.43      450.01     10.76 o 
   4   5  15       23.71       18.06      4.83 o 
   5   5  15      137.63      122.17      5.96 o 
   6   5  15      581.93      549.69     14.77 o 
  -6   6  15      216.56      225.57     18.36 o 
  -5   6  15      378.16      349.19     12.83 o 
  -4   6  15      307.97      333.39      9.57 o 
  -3   6  15       23.22       33.73      5.57 o 
  -2   6  15     1592.42     1656.01     36.42 o 
  -1   6  15        3.33       22.43      5.67 o 
   0   6  15      300.93      266.03     13.49 o 
   1   6  15      380.21      402.05     13.76 o 
   2   6  15      193.72      186.71     11.05 o 
   3   6  15      189.67      189.98      9.16 o 
   4   6  15      787.28      723.13     16.38 o 
   5   6  15       48.43       45.19     10.52 o 
  -6   7  15       29.18       46.35      4.44 o 
  -5   7  15      288.06      321.09     15.85 o 
  -4   7  15      217.58      206.53     10.02 o 
  -3   7  15       10.34       12.68      3.99 o 
  -2   7  15       27.88       34.25      4.15 o 
  -1   7  15      365.60      367.45     14.88 o 
   0   7  15       15.62        9.39      8.32 o 
   1   7  15     1444.69     1339.15     27.96 o 
   2   7  15      623.03      560.07     24.53 o 
   3   7  15      899.94      809.67     36.84 o 
   4   7  15      100.06      129.09     18.88 o 
   5   7  15      600.06      555.12     26.24 o 
  -5   8  15       14.39       18.43      3.45 o 
  -4   8  15      195.28      185.01      8.01 o 
  -3   8  15     1044.34     1038.80     18.64 o 
  -2   8  15      104.27      109.51      6.06 o 
  -1   8  15      480.24      529.80     11.79 o 
   0   8  15      342.74      328.80      8.98 o 
   1   8  15      886.85      899.48     19.95 o 
   2   8  15     1184.88     1149.91     81.90 o 
   3   8  15      108.08      109.36     26.03 o 
   4   8  15      396.32      284.56     17.24 o 
  -4   9  15      327.78      324.96      8.34 o 
  -3   9  15      478.30      524.98     10.58 o 
  -2   9  15     1418.17     1423.18     24.38 o 
  -1   9  15        6.87        0.02      3.42 o 
   0   9  15     1606.80     1589.90     33.00 o 
   1   9  15       48.04       38.98      7.26 o 
   2   9  15     1200.15     1145.99     46.35 o 
   3   9  15      219.99      266.66     25.40 o 
   4   9  15      402.35      423.47     29.21 o 
  -3  10  15     2139.78     1967.00     35.86 o 
  -2  10  15      270.85      254.39      8.99 o 
  -1  10  15      217.40      223.76      7.97 o 
   0  10  15       89.93       88.20      5.88 o 
   1  10  15     1071.12     1073.07     29.95 o 
   2  10  15      138.45      112.76     16.82 o 
   3  10  15      952.31      863.84     49.84 o 
  -2  11  15      774.21      711.32     23.07 o 
  -1  11  15        7.23        4.73      5.14 o 
   0  11  15      150.48      132.70     18.70 o 
   1  11  15       46.83       26.11      4.54 o 
  -6   0  16      899.48      898.47     47.86 o 
  -4   0  16       33.40       36.76      6.77 o 
  -2   0  16      113.37       73.32      7.40 o 
   0   0  16       48.54      108.08      7.21 o 
   2   0  16      572.30      621.87     32.13 o 
   4   0  16      481.79      465.61     36.51 o 
   6   0  16      885.04      860.28     52.70 o 
  -7   1  16      499.73      426.01     34.28 o 
  -6   1  16      223.23      212.75     14.38 o 
  -5   1  16       28.16       46.20      4.71 o 
  -4   1  16     1056.89      944.53     21.81 o 
  -3   1  16      174.57      187.90      8.17 o 
  -2   1  16        5.19       10.07      3.76 o 
  -1   1  16      559.82      521.80     14.10 o 
   0   1  16       16.46       29.88      3.85 o 
   1   1  16     1209.95     1272.33     28.75 o 
   2   1  16       34.09       28.08      5.77 o 
   3   1  16       66.25       59.11      6.31 o 
   4   1  16     1021.70      999.29     25.49 o 
   5   1  16      100.51      123.73      9.52 o 
   6   1  16       12.47        7.88      8.18 o 
  -7   2  16      108.83      106.03     19.68 o 
  -6   2  16       48.29       46.14     10.52 o 
  -5   2  16      565.51      622.12     16.72 o 
  -4   2  16      530.53      499.38     13.72 o 
  -3   2  16      600.12      585.11     14.70 o 
  -2   2  16     2152.87     2225.15     50.42 o 
  -1   2  16     3444.52     3367.64     83.71 o 
   0   2  16      150.93      150.15      6.49 o 
   1   2  16     2469.83     2742.53     53.11 o 
   2   2  16     1261.98     1338.12     27.68 o 
   3   2  16       17.78       22.90      5.90 o 
   4   2  16      350.89      352.60      9.52 o 
   5   2  16      382.94      392.69     18.07 o 
   6   2  16      733.82      702.32     19.17 o 
  -7   3  16      414.33      380.30     31.11 o 
  -6   3  16       58.55       55.23     10.63 o 
  -5   3  16        8.30       15.88      6.15 o 
  -4   3  16      207.75      216.21     16.32 o 
  -3   3  16      331.02      336.59     11.45 o 
  -2   3  16      419.22      366.56     15.27 o 
  -1   3  16       13.31       16.55      4.83 o 
   0   3  16     3983.94     3964.36     84.73 o 
   1   3  16     7370.01     7610.61    160.87 o 
   2   3  16     2708.11     2751.12     55.09 o 
   3   3  16       23.79       21.03      6.16 o 
   4   3  16       93.89       89.43      5.78 o 
   5   3  16       12.05       12.10      5.37 o 
   6   3  16      324.13      287.66     10.92 o 
  -6   4  16       18.95        9.79      8.15 o 
  -5   4  16      218.24      252.15     14.94 o 
  -4   4  16      128.50      121.15     11.27 o 
  -3   4  16     2150.78     2130.50     47.54 o 
  -2   4  16     1425.75     1429.07     28.65 o 
  -1   4  16      207.35      187.55      8.31 o 
   0   4  16       21.21       22.25      5.15 o 
   1   4  16     4971.36     5004.41     96.96 o 
   2   4  16      496.20      469.74     13.07 o 
   3   4  16       70.99       63.17      9.18 o 
   4   4  16      295.35      336.94     14.41 o 
   5   4  16      141.11      152.22      6.72 o 
   6   4  16       45.94       55.47      4.56 o 
  -6   5  16     1008.00     1103.27     33.87 o 
  -5   5  16       83.97       66.22     20.40 o 
  -4   5  16      645.71      683.87     20.08 o 
  -3   5  16       49.55       49.94      7.17 o 
  -2   5  16     1391.36     1414.68     29.28 o 
  -1   5  16      699.14      706.77     16.61 o 
   0   5  16     4298.28     4271.80     86.08 o 
   1   5  16      216.49      223.43     10.50 o 
   2   5  16     1398.95     1282.32     28.26 o 
   3   5  16       10.21        1.77      4.51 o 
   4   5  16      127.45      126.09      8.10 o 
   5   5  16      348.51      321.53     14.23 o 
   6   5  16     4869.15     4665.02    145.73 o 
  -6   6  16        5.24       12.68      7.04 o 
  -5   6  16     1082.03     1077.61     30.50 o 
  -4   6  16      472.91      415.70     15.92 o 
  -3   6  16      705.74      723.25     12.91 o 
  -2   6  16       50.86       67.40      7.23 o 
  -1   6  16     1000.48      983.49     27.10 o 
   0   6  16      470.66      473.60     16.60 o 
   1   6  16     2838.30     2721.45     61.71 o 
   2   6  16      494.07      480.96     12.57 o 
   3   6  16     1068.67      950.50     18.81 o 
   4   6  16        8.15        9.13      5.98 o 
   5   6  16      348.31      367.46     26.90 o 
  -5   7  16        9.08       20.40      5.22 o 
  -4   7  16     1436.41     1442.06     24.77 o 
  -3   7  16      779.21      692.15     17.31 o 
  -2   7  16     2971.97     3047.33     48.92 o 
  -1   7  16      120.09      140.53      5.53 o 
   0   7  16      820.90      811.43     16.53 o 
   1   7  16       10.27       13.43      6.14 o 
   2   7  16     1250.91     1227.64     34.01 o 
   3   7  16      162.95      137.68     15.03 o 
   4   7  16       65.79       65.15     10.72 o 
   5   7  16       79.88       66.71     19.76 o 
  -5   8  16     1169.75     1075.45     31.89 o 
  -4   8  16        3.05        8.43      3.48 o 
  -3   8  16      483.50      476.31     10.26 o 
  -2   8  16        4.72       -0.03      3.69 o 
  -1   8  16     2156.75     2182.96     35.30 o 
   0   8  16      371.28      372.58      8.71 o 
   1   8  16      953.20      903.91     25.77 o 
   3   8  16      170.95      174.78     15.87 o 
   4   8  16      163.17      149.88     44.44 o 
  -4   9  16       35.16       43.57      3.64 o 
  -3   9  16      471.91      454.05      9.49 o 
  -2   9  16      881.39      872.45     15.92 o 
  -1   9  16      836.06      816.27     20.09 o 
   0   9  16     2151.72     2201.47     44.06 o 
   1   9  16      145.54      141.40     11.45 o 
   3   9  16      377.98      403.16     30.47 o 
  -3  10  16       72.18       85.78      4.39 o 
  -2  10  16      203.61      183.43      7.45 o 
  -1  10  16       27.69       29.71      6.49 o 
   0  10  16       19.48       18.36      5.27 o 
   1  10  16      132.59      129.80      8.02 o 
   2  10  16      773.04      714.62     24.88 o 
  -1  11  16       14.32       15.69      4.58 o 
   0  11  16       12.15        6.49      6.32 o 
   1  11  16      161.84      147.93      8.25 o 
  -7   0  17      219.46      281.26     26.67 o 
  -5   0  17     7179.70     6446.79    226.93 o 
  -3   0  17     4099.68     4026.95    184.47 o 
  -1   0  17     1415.89     1434.67     52.93 o 
   1   0  17       65.92       81.07      7.24 o 
   3   0  17     4990.06     5001.48    119.80 o 
   5   0  17     2414.95     2254.14     70.05 o 
  -7   1  17       41.06       73.65     17.78 o 
  -6   1  17      746.05      664.05     17.68 o 
  -5   1  17      294.37      275.04      9.63 o 
  -4   1  17      759.87      648.13     16.36 o 
  -3   1  17      603.11      556.47     16.75 o 
  -2   1  17     4579.33     4429.30    113.23 o 
  -1   1  17       63.13       87.95      5.83 o 
   0   1  17     1321.90     1337.90     28.25 o 
   1   1  17      412.78      372.28     11.20 o 
   2   1  17     4535.64     4581.63     75.91 o 
   3   1  17      154.92      153.18      8.02 o 
   4   1  17     4491.26     4656.18     85.82 o 
   5   1  17      113.00      113.54      8.63 o 
   6   1  17     1433.71     1350.27     43.81 o 
  -7   2  17      195.31      187.93     21.59 o 
  -6   2  17       72.60       44.37      6.57 o 
  -5   2  17       50.11       74.70      5.58 o 
  -4   2  17     1348.55     1174.41     26.17 o 
  -3   2  17     3261.78     2988.44     65.53 o 
  -2   2  17     2483.10     2370.54     65.91 o 
  -1   2  17      872.23      770.40     18.70 o 
   0   2  17     1906.04     2237.55     45.91 o 
   1   2  17      679.79      699.45     17.81 o 
   2   2  17     1909.13     1963.31     36.46 o 
   3   2  17     1256.22     1270.86     32.89 o 
   4   2  17      222.85      244.94      9.11 o 
   5   2  17     1649.69     1664.03     44.82 o 
   6   2  17      218.07      207.10     10.95 o 
  -7   3  17       35.98       45.08     15.24 o 
  -6   3  17      188.70      138.52     11.36 o 
  -5   3  17      224.12      180.94     14.67 o 
  -4   3  17      349.50      317.57     12.63 o 
  -3   3  17      446.84      438.25     13.27 o 
  -2   3  17       57.33       69.85      5.43 o 
  -1   3  17      540.61      698.13     27.72 o 
   0   3  17     1734.10     1823.69     56.46 o 
   1   3  17      870.99      918.40     21.91 o 
   2   3  17     3544.59     3481.99     69.12 o 
   3   3  17     3639.69     3543.67     80.30 o 
   4   3  17      236.97      214.55      9.41 o 
   5   3  17       29.34       31.54      5.32 o 
   6   3  17      253.12      203.84      8.62 o 
  -6   4  17      421.54      385.34     34.58 o 
  -5   4  17      325.58      295.85     30.41 o 
  -4   4  17      229.05      234.11     15.10 o 
  -3   4  17      426.15      395.32     25.78 o 
  -2   4  17       48.17       49.83      4.96 o 
  -1   4  17     1232.01     1274.23     27.73 o 
   0   4  17      139.73      124.62      6.89 o 
   1   4  17     1446.86     1488.94     31.86 o 
   2   4  17      444.80      432.30     13.40 o 
   3   4  17      963.50      933.18     17.98 o 
   4   4  17     1266.75     1373.33     23.54 o 
   5   4  17      238.08      225.60      9.67 o 
   6   4  17      215.66      170.70      6.65 o 
  -6   5  17       32.96       41.94      5.15 o 
  -5   5  17      561.56      554.82     48.02 o 
  -4   5  17      140.91      152.32     10.75 o 
  -3   5  17      891.37      872.07     43.35 o 
  -2   5  17        5.82       11.69      5.13 o 
  -1   5  17      826.23      794.86     21.82 o 
   0   5  17       28.71       49.87      6.57 o 
   1   5  17      647.49      626.38     18.53 o 
   2   5  17      175.93      156.45     10.16 o 
   3   5  17      158.07      161.71      6.49 o 
   4   5  17     1013.53      920.69     20.31 o 
   5   5  17     3070.82     3128.60     55.43 o 
  -6   6  17      119.67      123.05      6.00 o 
  -5   6  17       12.57        7.71      6.51 o 
  -4   6  17      550.07      530.56     15.38 o 
  -3   6  17      793.88      816.52     14.14 o 
  -2   6  17      273.65      273.27     11.58 o 
  -1   6  17      392.39      427.86     14.22 o 
   0   6  17      814.59      777.08     26.78 o 
   1   6  17      250.95      270.18     13.74 o 
   2   6  17      353.63      292.73      8.82 o 
   3   6  17        8.97       13.20      5.25 o 
   4   6  17     2074.17     1936.41     37.71 o 
   5   6  17      321.18      283.86     18.09 o 
  -5   7  17      718.13      712.35     28.57 o 
  -4   7  17      301.53      281.35      8.85 o 
  -3   7  17      727.52      700.40     12.57 o 
  -2   7  17      100.18      107.50      5.11 o 
  -1   7  17      611.65      584.84     11.36 o 
   0   7  17      218.28      203.88      9.84 o 
   1   7  17     2216.34     2203.59     43.65 o 
   2   7  17      222.38      187.59      9.42 o 
   3   7  17      977.55      880.05     71.43 o 
   4   7  17      103.24       97.33     12.10 o 
   5   7  17      205.32      181.89     14.89 o 
  -5   8  17       60.06       56.51      3.75 o 
  -4   8  17     1409.42     1347.89     24.04 o 
  -3   8  17      285.20      273.79      7.51 o 
  -2   8  17     1140.46     1152.12     20.48 o 
  -1   8  17       18.99       22.56      3.86 o 
   0   8  17       58.71       64.36      4.11 o 
   1   8  17     3551.00     3371.68     80.07 o 
   3   8  17       68.20       73.16     12.34 o 
   4   8  17       64.84       76.24     17.78 o 
  -4   9  17      241.45      223.38      6.17 o 
  -3   9  17     1162.28     1120.67     19.33 o 
  -2   9  17       65.96       80.10      4.23 o 
  -1   9  17      136.34      149.46      6.93 o 
   0   9  17      494.10      510.96     14.21 o 
   1   9  17      149.94      154.31      9.97 o 
   2   9  17      222.88      286.34     27.30 o 
   3   9  17      457.17      438.08     31.11 o 
  -3  10  17      998.84      924.22     20.02 o 
  -2  10  17      803.46      752.93     19.34 o 
  -1  10  17       49.92       58.34      8.78 o 
   0  10  17       31.35       35.08      5.23 o 
   1  10  17       39.93       29.63      6.34 o 
   2  10  17      152.29      157.68     20.63 o 
   0  11  17       88.06       71.83      6.11 o 
  -6   0  18      275.58      282.08     13.78 o 
  -4   0  18      635.28      494.48     19.61 o 
  -2   0  18      938.16      818.48     39.11 o 
   0   0  18     4676.21     4955.54    139.07 o 
   2   0  18      251.56      253.46     13.03 o 
   4   0  18      255.33      323.16     33.65 o 
   6   0  18     3048.18     2751.37    141.26 o 
  -7   1  18      408.18      492.68     35.55 o 
  -6   1  18       30.50       56.68      6.37 o 
  -5   1  18       31.40       40.43      4.70 o 
  -4   1  18      121.11      123.36      6.78 o 
  -3   1  18     3738.82     3415.85    116.05 o 
  -2   1  18        8.73        5.37      6.05 o 
  -1   1  18       48.77       64.48      5.49 o 
   0   1  18       52.29       57.71      4.80 o 
   1   1  18     5293.52     5651.06    123.81 o 
   2   1  18      945.11      976.64     19.25 o 
   3   1  18      415.88      411.21     15.35 o 
   4   1  18      216.97      212.82     15.03 o 
   5   1  18     1582.63     1559.01     39.72 o 
   6   1  18      177.48      178.14     10.72 o 
  -7   2  18      184.84      191.74     21.59 o 
  -6   2  18       33.36       45.63      5.54 o 
  -5   2  18      416.66      379.69     15.57 o 
  -4   2  18      378.86      343.44     12.37 o 
  -3   2  18      566.83      495.82     15.84 o 
  -2   2  18     1833.58     1753.51     56.47 o 
  -1   2  18     1466.47     1551.09     41.71 o 
   0   2  18     3084.94     3375.00     71.91 o 
   1   2  18     1389.44     1446.46     31.61 o 
   2   2  18      958.21      970.23     19.34 o 
   3   2  18       56.11       59.95      7.27 o 
   4   2  18      191.27      222.13      9.05 o 
   5   2  18      582.70      551.86     19.56 o 
   6   2  18      648.50      604.63     18.01 o 
  -6   3  18      116.98      103.07      7.18 o 
  -5   3  18       56.21       67.62      8.37 o 
  -4   3  18      436.04      476.00     14.21 o 
  -3   3  18      672.00      646.70     39.38 o 
  -2   3  18     2969.61     2935.21    104.68 o 
  -1   3  18     5363.79     5275.95    102.15 o 
   0   3  18     3710.81     3875.62     78.99 o 
   1   3  18      612.14      673.80     15.53 o 
   2   3  18     3148.93     3189.73     63.80 o 
   3   3  18       25.70       45.66      8.77 o 
   4   3  18       37.98       25.20      5.02 o 
   5   3  18      234.08      234.36      9.01 o 
   6   3  18      486.02      482.68     14.84 o 
  -6   4  18      455.65      449.35     50.16 o 
  -5   4  18     1301.29     1309.68     40.23 o 
  -4   4  18      371.31      410.87     16.03 o 
  -3   4  18     3494.22     3541.62    103.00 o 
  -2   4  18     3318.41     3153.78     91.99 o 
  -1   4  18      837.98      820.52     19.72 o 
   0   4  18     1001.72     1060.32     24.09 o 
   1   4  18     3815.71     3967.82     78.26 o 
   2   4  18      415.65      404.44     14.39 o 
   3   4  18      155.38      151.56      6.21 o 
   4   4  18       44.59       78.61      7.66 o 
   5   4  18      171.19      177.71      7.26 o 
  -6   5  18      563.52      532.11     36.82 o 
  -5   5  18      423.73      379.07     14.28 o 
  -4   5  18      271.30      286.09     15.76 o 
  -3   5  18      160.88      169.48     14.58 o 
  -2   5  18       81.86       88.27      6.99 o 
  -1   5  18      184.55      194.80      8.56 o 
   0   5  18     1192.33     1184.08     29.74 o 
   1   5  18       29.59       40.49      7.95 o 
   2   5  18     1360.73     1288.69     27.23 o 
   3   5  18      116.85       92.86      5.45 o 
   4   5  18      315.32      290.95      8.87 o 
   5   5  18        7.89        8.96      4.33 o 
  -6   6  18        3.76       -0.75      3.34 o 
  -5   6  18     1061.22     1074.04     34.39 o 
  -4   6  18      425.13      399.38     21.65 o 
  -3   6  18     1210.98     1191.60     26.19 o 
  -2   6  18       24.40       33.31      4.82 o 
  -1   6  18      465.54      442.10     18.51 o 
   0   6  18     2964.69     3062.06     87.58 o 
   1   6  18      362.04      368.81      9.57 o 
   2   6  18      116.93      119.41      8.44 o 
   3   6  18      167.11      162.97      6.68 o 
   4   6  18       51.20       70.07      4.33 o 
   5   6  18      930.15      842.51     28.86 o 
  -5   7  18       83.58       74.28      6.35 o 
  -4   7  18     1377.18     1371.47     27.77 o 
  -3   7  18       47.96       48.77      5.96 o 
  -2   7  18      461.15      447.50      9.46 o 
  -1   7  18     2066.02     2056.18     34.22 o 
   0   7  18     1088.50     1091.69     21.81 o 
   1   7  18       35.03       39.21      4.63 o 
   2   7  18      754.11      736.87     16.99 o 
   3   7  18      757.37      632.96     31.59 o 
   4   7  18       55.58       53.66      8.75 o 
  -4   8  18       27.81       27.53      3.51 o 
  -3   8  18      350.77      321.64      9.76 o 
  -2   8  18      913.93      885.46     16.39 o 
  -1   8  18      798.74      798.46     16.00 o 
   0   8  18     2943.07     2923.32     51.47 o 
   1   8  18      429.97      438.60     20.12 o 
   3   8  18      432.21      400.18     55.87 o 
   4   8  18       23.08       31.94     15.87 o 
  -4   9  18       16.49       22.80      2.77 o 
  -3   9  18      153.81      160.56      6.38 o 
  -2   9  18      132.04      138.43      6.15 o 
  -1   9  18      103.03      104.82      6.81 o 
   0   9  18      307.98      303.43     10.35 o 
   1   9  18      533.88      546.94     16.22 o 
   2   9  18      400.64      427.28     32.38 o 
   3   9  18      142.31      102.22     14.60 o 
  -2  10  18      217.32      228.88      7.71 o 
  -1  10  18      103.68      104.61      5.58 o 
   0  10  18      349.68      373.56     11.24 o 
   1  10  18       60.03       69.84      7.62 o 
   2  10  18       35.79       23.90      5.11 o 
  -5   0  19     1088.81     1064.14     28.36 o 
  -3   0  19     1442.06     1457.19     65.87 o 
  -1   0  19     1219.41     1358.07     60.09 o 
   1   0  19     5557.74     5693.60    124.13 o 
   3   0  19     3717.94     3812.82    105.29 o 
   5   0  19     2229.94     2140.23     66.62 o 
  -7   1  19      104.08      133.33     17.14 o 
  -6   1  19      310.12      258.63     11.39 o 
  -5   1  19       14.26       17.82      4.38 o 
  -4   1  19     2899.16     2622.78     56.66 o 
  -3   1  19     1894.90     1745.44     58.57 o 
  -2   1  19      229.60      249.05     10.61 o 
  -1   1  19     1049.08     1076.68     25.28 o 
   0   1  19     1324.78     1399.32     35.61 o 
   1   1  19       14.63       19.48      4.21 o 
   2   1  19       47.43       58.66      5.05 o 
   3   1  19      571.46      596.72     20.25 o 
   4   1  19      159.89      167.59      9.13 o 
   5   1  19       51.64       56.94      8.23 o 
   6   1  19      587.48      601.55     25.54 o 
  -6   2  19       24.80       18.53      5.93 o 
  -5   2  19      379.52      385.77     10.64 o 
  -4   2  19      400.05      386.79     11.45 o 
  -3   2  19     2334.60     2221.09     74.70 o 
  -2   2  19     1696.10     1641.48     36.59 o 
  -1   2  19     2277.64     2282.50     47.52 o 
   0   2  19      372.82      380.32     10.05 o 
   1   2  19      377.51      376.86     12.44 o 
   2   2  19     2124.97     2106.17     39.46 o 
   3   2  19       25.19       30.65      9.02 o 
   4   2  19     4026.59     4055.92     67.74 o 
   5   2  19      394.56      378.42     19.14 o 
   6   2  19      107.77      121.31      6.33 o 
  -6   3  19      766.10      711.35     27.84 o 
  -5   3  19      492.81      506.61     16.42 o 
  -4   3  19      102.80      111.67      6.14 o 
  -3   3  19     4170.09     4097.06    146.97 o 
  -2   3  19      179.28      170.91      8.21 o 
  -1   3  19      491.11      500.90     15.03 o 
   0   3  19       28.47       38.82      5.40 o 
   1   3  19     3103.29     3282.11     69.12 o 
   2   3  19     4808.97     4704.73     92.41 o 
   3   3  19     4210.78     4276.67     66.75 o 
   4   3  19       31.54       42.46      5.14 o 
   5   3  19      573.04      548.15     14.35 o 
   6   3  19       20.49       18.75      4.56 o 
  -6   4  19      714.52      656.49     61.58 o 
  -5   4  19      217.82      198.76     15.95 o 
  -4   4  19     2079.06     1980.87     79.82 o 
  -3   4  19       43.67       40.90      6.13 o 
  -2   4  19       52.07       53.15      7.45 o 
  -1   4  19      280.39      286.49     12.25 o 
   0   4  19     1169.70     1187.13     26.32 o 
   1   4  19      219.98      194.99      9.00 o 
   2   4  19     4684.62     4738.67    118.17 o 
   3   4  19      303.81      299.08      8.46 o 
   4   4  19      916.85      950.71     17.78 o 
   5   4  19      161.81      147.36      6.37 o 
  -6   5  19       13.87       24.05      7.30 o 
  -5   5  19      114.60       91.29      7.26 o 
  -4   5  19      239.06      268.38     27.45 o 
  -3   5  19     1715.34     1709.31     43.85 o 
  -2   5  19      517.31      492.35     20.16 o 
  -1   5  19      569.12      599.05     16.44 o 
   0   5  19      135.47      161.28      8.71 o 
   1   5  19     3734.85     3747.23     91.35 o 
   2   5  19     2951.26     2828.18     52.48 o 
   3   5  19     1164.46     1102.41     19.33 o 
   4   5  19      680.71      650.43     15.15 o 
   5   5  19     1085.42     1032.26     26.18 o 
  -5   6  19      637.61      573.07     35.85 o 
  -4   6  19     1582.00     1460.70     45.35 o 
  -3   6  19      333.68      314.71     13.11 o 
  -2   6  19       93.70       94.30      5.75 o 
  -1   6  19      119.19      122.19      6.23 o 
   0   6  19      117.78      132.21      8.67 o 
   1   6  19      110.08      108.03      5.74 o 
   2   6  19     2522.85     2405.88     47.00 o 
   3   6  19        1.25       -1.11      4.03 o 
   4   6  19       93.23       91.34      6.15 o 
   5   6  19      122.13      111.61     10.14 o 
  -5   7  19      139.11      113.67     14.29 o 
  -4   7  19      442.29      411.99     15.43 o 
  -3   7  19     1757.82     1760.60     29.92 o 
  -2   7  19       11.09        9.80      4.00 o 
  -1   7  19      998.12      981.11     24.43 o 
   0   7  19        5.22        5.36      4.36 o 
   1   7  19      779.18      819.14     17.64 o 
   2   7  19     1071.80      967.15     25.00 o 
   3   7  19      883.81      853.74     39.19 o 
   4   7  19      408.26      372.47     22.55 o 
  -4   8  19       66.55       60.75      4.93 o 
  -3   8  19      202.90      192.70      8.28 o 
  -2   8  19      202.76      202.51      6.93 o 
  -1   8  19     1288.79     1233.10     24.17 o 
   0   8  19      520.59      538.30     14.13 o 
   1   8  19      736.29      723.64     26.86 o 
   2   8  19      681.53      725.41     31.98 o 
   3   8  19       12.03       14.92     10.33 o 
   4   8  19      681.56      747.27     44.44 o 
  -3   9  19      576.38      549.47     11.27 o 
  -2   9  19      236.61      243.30      8.75 o 
  -1   9  19       80.34       98.64     12.21 o 
   0   9  19      801.91      851.65     20.28 o 
   1   9  19      265.10      270.84     13.56 o 
   2   9  19       71.74       84.44     15.87 o 
   3   9  19       75.54       74.92     12.70 o 
  -2  10  19       87.51       84.28      4.58 o 
  -1  10  19      143.91      136.44      7.72 o 
   0  10  19      660.92      674.74     17.28 o 
   1  10  19      424.18      380.94     17.14 o 
  -6   0  20      689.25      721.30     29.08 o 
  -4   0  20     2707.63     2457.19     63.56 o 
  -2   0  20     7165.10     6769.48    205.77 o 
   0   0  20     2271.55     2306.04     66.42 o 
   2   0  20      865.60      908.71     26.02 o 
   4   0  20      676.31      816.48     54.60 o 
   6   0  20     2291.28     1886.91     97.77 o 
  -6   1  20      335.81      339.05      9.66 o 
  -5   1  20      154.65      176.81      6.56 o 
  -4   1  20        1.85       28.34      5.32 o 
  -3   1  20     7343.54     7010.21    152.85 o 
  -2   1  20      377.89      395.83     13.52 o 
  -1   1  20     2301.04     2293.69     45.23 o 
   0   1  20      249.91      247.54      7.64 o 
   1   1  20     3252.57     3317.07     54.55 o 
   2   1  20        4.69        4.40      5.52 o 
   3   1  20      164.84      166.84      8.70 o 
   4   1  20      726.71      766.50     26.71 o 
   5   1  20     1328.68     1290.76     32.24 o 
   6   1  20       17.67       16.21      7.14 o 
  -6   2  20      202.53      216.11      7.69 o 
  -5   2  20      628.92      702.01     16.74 o 
  -4   2  20     2201.98     2147.36     41.50 o 
  -3   2  20        7.88        3.45      5.68 o 
  -2   2  20       74.29       89.15      6.68 o 
  -1   2  20      273.21      269.77     10.20 o 
   0   2  20     3750.11     3991.17     71.17 o 
   1   2  20       25.53       35.40      5.72 o 
   2   2  20     2629.78     2633.73     48.56 o 
   3   2  20       97.62       85.79      6.20 o 
   4   2  20      953.85      925.92     18.80 o 
   5   2  20      143.55      146.90     13.68 o 
   6   2  20      210.34      203.52      8.65 o 
  -6   3  20      170.46      171.41     12.01 o 
  -5   3  20      445.24      397.69     12.65 o 
  -4   3  20       70.27       83.14      5.73 o 
  -3   3  20     1720.61     1700.23     52.76 o 
  -2   3  20       19.39       20.31      5.27 o 
  -1   3  20     1854.97     1946.00     40.05 o 
   0   3  20     2646.93     2729.90     50.11 o 
   1   3  20     1783.33     1902.52     38.56 o 
   2   3  20      421.75      409.07     16.65 o 
   3   3  20      481.49      475.92     11.31 o 
   4   3  20      754.90      721.90     14.87 o 
   5   3  20     2005.60     1885.90     43.01 o 
  -6   4  20       31.75       25.83      7.44 o 
  -5   4  20     1216.62     1115.74     45.23 o 
  -4   4  20      652.94      631.38     40.73 o 
  -3   4  20      134.40      142.99      9.19 o 
  -2   4  20       41.60       46.79      9.70 o 
  -1   4  20      150.06      189.32     12.15 o 
   0   4  20     3059.13     3331.14     66.00 o 
   1   4  20     2008.80     2049.94     45.98 o 
   2   4  20       20.36       26.00      5.81 o 
   3   4  20      105.43       85.66      5.25 o 
   4   4  20      133.51      118.59      6.06 o 
   5   4  20       50.54       51.09      5.50 o 
  -6   5  20      309.19      290.06     13.97 o 
  -5   5  20      366.56      345.09     16.47 o 
  -4   5  20     3846.88     3875.22    139.36 o 
  -3   5  20       61.11       76.66     10.48 o 
  -2   5  20       29.52       36.93      5.65 o 
  -1   5  20      125.10      149.35      9.73 o 
   0   5  20      695.07      726.46     20.74 o 
   1   5  20      380.21      384.75     10.82 o 
   2   5  20      830.61      855.19     17.64 o 
   3   5  20       94.72       85.15      5.15 o 
   4   5  20      206.79      196.32      6.80 o 
   5   5  20       82.76       76.09      4.58 o 
  -5   6  20      423.60      400.95     12.22 o 
  -4   6  20     1112.94     1124.14     51.39 o 
  -3   6  20      236.58      204.78     12.51 o 
  -2   6  20      213.56      208.66      8.38 o 
  -1   6  20       58.18       66.85      5.55 o 
   0   6  20     1199.73     1233.79     24.76 o 
   1   6  20     2101.36     2062.09     36.29 o 
   2   6  20        3.82       12.52      4.73 o 
   3   6  20       20.56       21.58      4.27 o 
   4   6  20      340.40      341.26     10.49 o 
  -5   7  20       98.20      107.38      5.86 o 
  -4   7  20      268.53      260.26     10.92 o 
  -3   7  20      408.37      408.80     15.53 o 
  -2   7  20       80.57       78.38      5.99 o 
  -1   7  20      639.51      633.30     13.68 o 
   0   7  20     1157.63     1172.64     22.99 o 
   1   7  20     2532.87     2572.00     54.19 o 
   2   7  20      352.11      358.59     11.57 o 
   3   7  20       49.35       28.08     11.65 o 
   4   7  20      252.32      250.65     15.93 o 
  -4   8  20       10.43       18.18      3.99 o 
  -3   8  20       28.48       34.82      3.55 o 
  -2   8  20       31.90       28.42      3.98 o 
  -1   8  20       39.73       45.86      4.30 o 
   0   8  20      492.10      499.66     13.27 o 
   1   8  20     1108.46     1105.62     36.98 o 
   2   8  20       75.51       81.76      9.80 o 
   3   8  20      214.83      187.42     15.55 o 
  -3   9  20      131.49      134.32      4.57 o 
  -2   9  20      144.71      146.55      5.19 o 
  -1   9  20      200.27      199.36      7.89 o 
   0   9  20       32.02       30.74      4.98 o 
   1   9  20     1869.77     1885.85     58.57 o 
   2   9  20      206.25      196.82     20.32 o 
  -2  10  20      378.64      365.39     10.03 o 
  -1  10  20      123.45      109.31      6.29 o 
   0  10  20      500.46      485.98     12.94 o 
   1  10  20       74.19       73.54     10.16 o 
  -5   0  21       67.98       86.09      7.08 o 
  -3   0  21      351.79      341.97     20.70 o 
  -1   0  21     1310.70     1392.47     42.43 o 
   1   0  21       19.78       15.87      6.62 o 
   3   0  21     4370.42     4640.69    142.70 o 
   5   0  21      370.29      393.31     21.49 o 
  -6   1  21       46.72       50.76      4.50 o 
  -5   1  21       27.37       31.55      4.42 o 
  -4   1  21       21.44       30.34      7.14 o 
  -3   1  21      299.60      270.21     10.94 o 
  -2   1  21     1758.51     1808.14     44.51 o 
  -1   1  21      879.90      913.44     20.28 o 
   0   1  21      183.46      207.79      7.70 o 
   1   1  21       25.87       39.13      5.11 o 
   2   1  21      930.07      954.70     20.84 o 
   3   1  21       19.36       23.65      7.58 o 
   4   1  21      297.20      270.60     15.39 o 
   5   1  21      216.98      226.80     11.63 o 
  -6   2  21      269.71      275.23     15.48 o 
  -5   2  21      266.32      289.21      9.13 o 
  -4   2  21      830.54      788.25     16.69 o 
  -3   2  21      188.41      176.08      9.20 o 
  -2   2  21       22.50       25.35      5.77 o 
  -1   2  21      779.69      834.80     20.59 o 
   0   2  21      296.23      330.54     10.88 o 
   1   2  21      159.40      167.00      8.08 o 
   2   2  21      338.90      335.68     14.16 o 
   3   2  21      385.57      357.66     10.43 o 
   4   2  21       91.08      109.82      6.12 o 
   5   2  21      155.24      171.76     16.95 o 
  -6   3  21       24.44       31.68      7.95 o 
  -5   3  21      189.43      187.07      9.88 o 
  -4   3  21       13.18       22.49      4.62 o 
  -3   3  21      111.58      124.69      6.24 o 
  -2   3  21     1280.23     1297.88     34.12 o 
  -1   3  21      937.09     1014.73     23.12 o 
   0   3  21     2324.23     2483.86     46.12 o 
   1   3  21     5830.76     6074.94    135.83 o 
   2   3  21      860.28      879.89     21.56 o 
   3   3  21       52.65       60.75      5.79 o 
   4   3  21      211.60      228.30      7.55 o 
   5   3  21      981.83      963.49     27.41 o 
  -6   4  21      266.96      252.52     13.26 o 
  -5   4  21        2.54        4.22      5.77 o 
  -4   4  21     5037.48     4840.34    157.32 o 
  -3   4  21       30.68       37.52      7.82 o 
  -2   4  21      553.99      590.02     20.11 o 
  -1   4  21       25.24       37.50      6.48 o 
   0   4  21     2350.82     2468.82     50.06 o 
   1   4  21      458.22      474.42     18.26 o 
   2   4  21     1173.70     1117.66     23.04 o 
   3   4  21     1875.47     1743.10     28.55 o 
   4   4  21     1520.76     1470.35     24.74 o 
   5   4  21      522.68      488.04     13.69 o 
  -5   5  21     2586.79     2592.21     64.82 o 
  -4   5  21       68.88      103.77     25.81 o 
  -3   5  21     3291.53     3229.87     79.86 o 
  -2   5  21     1163.10     1156.27     23.34 o 
  -1   5  21      694.46      702.31     15.32 o 
   0   5  21     1581.64     1610.79     30.61 o 
   1   5  21     2221.49     2202.99     38.84 o 
   2   5  21      185.47      177.97      7.09 o 
   3   5  21      186.17      210.36      7.85 o 
   4   5  21      154.66      168.17      5.76 o 
   5   5  21      310.10      296.12      8.74 o 
  -5   6  21        2.62        4.46      3.58 o 
  -4   6  21     2805.01     2586.91     90.92 o 
  -3   6  21      172.66      152.24     11.70 o 
  -2   6  21       84.08       90.10      7.40 o 
  -1   6  21      445.64      459.51     12.38 o 
   0   6  21     1451.88     1473.93     28.76 o 
   1   6  21     2041.79     1984.44     34.89 o 
   2   6  21     1662.86     1633.25     33.58 o 
   3   6  21       12.97       15.05      3.86 o 
   4   6  21     1513.74     1444.35     47.19 o 
  -5   7  21      165.65      163.37      6.92 o 
  -4   7  21       23.28       26.54      4.21 o 
  -3   7  21      459.35      432.71      9.69 o 
  -2   7  21      294.34      317.29     10.80 o 
  -1   7  21     1534.46     1552.02     34.37 o 
   0   7  21       32.22       43.43      5.16 o 
   1   7  21     3532.99     3586.46     77.78 o 
   2   7  21      483.89      481.01     17.79 o 
   3   7  21     1022.11     1003.65     43.93 o 
   4   7  21      413.41      400.27     19.97 o 
  -4   8  21      578.28      542.31     12.29 o 
  -3   8  21      459.16      435.36     11.09 o 
  -2   8  21      538.49      531.55     11.88 o 
  -1   8  21     2271.19     2307.46     46.61 o 
   0   8  21      822.17      873.04     20.30 o 
   1   8  21       81.24       72.16     14.92 o 
   2   8  21     1998.69     1929.18     62.29 o 
   3   8  21      131.14      103.73     10.54 o 
  -3   9  21      218.94      221.07      5.77 o 
  -2   9  21      555.72      514.87     11.45 o 
  -1   9  21      585.59      616.05     16.33 o 
   0   9  21      117.32      139.07      6.80 o 
   1   9  21      769.91      768.86     43.81 o 
   2   9  21       20.17       15.24     12.06 o 
  -1  10  21     1507.25     1375.19     32.34 o 
   0  10  21      699.08      693.90     29.52 o 
  -6   0  22      127.37      138.62     21.90 o 
  -4   0  22     4341.44     4025.79    101.99 o 
  -2   0  22     1536.12     1566.75     47.48 o 
   0   0  22     4180.21     4497.97    125.18 o 
   2   0  22     2096.77     2179.94     68.37 o 
   4   0  22     3704.57     3834.72    137.77 o 
  -6   1  22      682.88      672.23     19.56 o 
  -5   1  22     1269.66     1337.04     25.34 o 
  -4   1  22      424.50      427.78     12.42 o 
  -3   1  22      614.30      607.41     17.82 o 
  -2   1  22      419.96      439.60     14.57 o 
  -1   1  22     2784.62     2930.17     58.82 o 
   0   1  22       36.24       45.84      5.68 o 
   1   1  22     4541.71     4715.86     89.33 o 
   2   1  22       21.35       30.49      9.19 o 
   3   1  22      213.35      219.66     10.43 o 
   4   1  22       17.88       18.29     10.18 o 
   5   1  22      807.72      800.53     50.16 o 
  -6   2  22      412.00      424.22     14.89 o 
  -5   2  22      416.79      405.69     10.41 o 
  -4   2  22     2246.95     2269.07     44.14 o 
  -3   2  22     2286.10     2291.27     39.82 o 
  -2   2  22       62.48       74.70      6.74 o 
  -1   2  22       12.72       16.58      5.59 o 
   0   2  22     1910.32     2063.64     38.93 o 
   1   2  22      758.08      789.12     18.85 o 
   2   2  22      255.20      278.38     10.82 o 
   3   2  22      397.15      375.21     11.64 o 
   4   2  22     2256.28     2245.15     42.47 o 
   5   2  22       60.11       52.53      6.83 o 
  -6   3  22      266.46      216.43     12.49 o 
  -5   3  22      282.87      257.74     10.08 o 
  -4   3  22      649.49      658.32     15.42 o 
  -3   3  22      533.38      500.51     13.24 o 
  -2   3  22      793.89      785.93     24.32 o 
  -1   3  22     1046.93     1105.68     26.90 o 
   0   3  22        6.03       10.08      5.44 o 
   1   3  22     2406.21     2532.24     59.78 o 
   2   3  22      203.21      190.14      8.29 o 
   3   3  22      203.98      219.46     10.99 o 
   4   3  22      516.57      479.02     10.92 o 
   5   3  22      489.03      454.94     26.48 o 
  -6   4  22       53.90       61.92      7.19 o 
  -5   4  22       78.48       74.61      6.41 o 
  -4   4  22      730.34      747.75     20.60 o 
  -3   4  22       45.13       63.71      5.82 o 
  -2   4  22       78.74       72.23      6.79 o 
  -1   4  22      146.75      153.37      9.54 o 
   0   4  22     2606.05     2793.45     63.79 o 
   1   4  22       26.63       34.02      5.20 o 
   2   4  22      705.60      692.65     16.86 o 
   3   4  22      437.77      438.51     10.56 o 
   4   4  22     1199.23     1221.71     21.75 o 
   5   4  22        4.92        5.22      3.21 o 
  -5   5  22      104.87      105.29     10.79 o 
  -4   5  22       20.63       25.75      9.15 o 
  -3   5  22       71.36       84.68     10.35 o 
  -2   5  22       75.01       75.17      5.99 o 
  -1   5  22      242.86      238.62      8.68 o 
   0   5  22      759.73      740.26     17.12 o 
   1   5  22      818.95      846.28     18.92 o 
   2   5  22      594.24      607.74     13.55 o 
   3   5  22       39.79       38.72      4.95 o 
   4   5  22      891.88      884.98     20.74 o 
  -5   6  22      509.76      478.76     18.18 o 
  -4   6  22      707.99      674.97     20.11 o 
  -3   6  22      611.19      613.74     19.01 o 
  -2   6  22      511.42      487.12     14.64 o 
  -1   6  22       62.53       88.20      5.91 o 
   0   6  22      120.98      137.39      6.96 o 
   1   6  22      123.28      115.97      5.98 o 
   2   6  22        9.80       14.07      4.41 o 
   3   6  22     1295.22     1191.03     28.04 o 
   4   6  22      516.37      579.19     26.93 o 
  -4   7  22        5.11        5.56      3.90 o 
  -3   7  22        6.94        8.02      3.73 o 
  -2   7  22      483.64      480.90     14.26 o 
  -1   7  22       39.02       76.68      8.46 o 
   0   7  22        6.61       20.55      4.90 o 
   1   7  22      346.96      410.98     18.14 o 
   2   7  22      412.66      387.54     15.41 o 
   3   7  22       45.42       49.95      8.12 o 
  -4   8  22     1321.94     1214.62     25.67 o 
  -3   8  22       51.03       61.81      3.96 o 
  -2   8  22       82.63       75.37      4.50 o 
  -1   8  22       10.93       23.97      4.46 o 
   0   8  22     1430.63     1468.27     36.73 o 
   1   8  22     1574.53     1553.98     58.59 o 
   2   8  22      511.75      489.51     19.16 o 
   3   8  22       58.69       69.80      8.98 o 
  -2   9  22       38.19       49.29      4.23 o 
  -1   9  22      103.37      114.20      8.16 o 
   0   9  22      159.62      156.95      7.88 o 
   1   9  22     1309.14     1242.35     48.39 o 
   2   9  22        4.94        3.81     10.16 o 
  -5   0  23      112.18      125.83      9.53 o 
  -3   0  23     4246.19     4105.66    110.88 o 
  -1   0  23      557.55      606.36     22.18 o 
   1   0  23      918.61      917.58     40.35 o 
   3   0  23      211.26      238.47     16.71 o 
   5   0  23      749.97      747.91     43.17 o 
  -6   1  23       22.24       33.59      5.32 o 
  -5   1  23      212.35      212.08      7.09 o 
  -4   1  23       83.46      108.97      6.69 o 
  -3   1  23       16.14       11.52      4.36 o 
  -2   1  23     1805.30     1893.45     43.37 o 
  -1   1  23      123.17      163.74      8.00 o 
   0   1  23      149.88      168.09     11.86 o 
   1   1  23       27.50       56.05      6.83 o 
   2   1  23      117.31      125.74      8.47 o 
   3   1  23      547.37      537.38     16.36 o 
   4   1  23        3.62       10.96      9.67 o 
   5   1  23       59.27       90.12      9.64 o 
  -6   2  23       20.82       30.64      5.45 o 
  -5   2  23       20.24       19.07      4.88 o 
  -4   2  23       98.11      120.19      6.39 o 
  -3   2  23     1364.72     1358.95     24.72 o 
  -2   2  23      179.98      188.53      9.31 o 
  -1   2  23      468.81      521.16     15.52 o 
   0   2  23     7185.17     7295.94    133.77 o 
   1   2  23      237.47      289.29     13.77 o 
   2   2  23      309.18      317.18     13.75 o 
   3   2  23       17.42       27.34      5.30 o 
   4   2  23     1694.60     1705.05     38.46 o 
   5   2  23      102.66      133.07      9.49 o 
  -6   3  23       44.25       56.97      7.26 o 
  -5   3  23       86.49       90.55     12.28 o 
  -4   3  23      811.97      791.40     19.54 o 
  -3   3  23       95.25       90.57      7.64 o 
  -2   3  23      857.73      860.74     21.05 o 
  -1   3  23      703.56      751.61     23.32 o 
   0   3  23       69.17       68.60      7.43 o 
   1   3  23      557.08      546.40     12.43 o 
   2   3  23      576.25      584.81     14.91 o 
   3   3  23      519.96      496.25     12.94 o 
   4   3  23       68.38       77.51      4.79 o 
   5   3  23     1434.08     1407.43     37.87 o 
  -5   4  23        9.81       17.44      6.44 o 
  -4   4  23     1013.82      998.70     32.49 o 
  -3   4  23       84.49       82.97      5.91 o 
  -2   4  23      490.50      502.93     14.35 o 
  -1   4  23     1247.75     1257.96     23.92 o 
   0   4  23       68.51       85.28      5.69 o 
   1   4  23     2788.32     2800.52     51.85 o 
   2   4  23       71.52       82.20      5.95 o 
   3   4  23       85.69       83.98      5.24 o 
   4   4  23     2282.91     2246.03     37.83 o 
  -5   5  23     1564.45     1465.22     49.61 o 
  -4   5  23       49.73       39.81      7.33 o 
  -3   5  23     2563.89     2480.05    137.04 o 
  -2   5  23       61.81       69.37      5.86 o 
  -1   5  23     3211.04     3184.91     51.84 o 
   0   5  23        1.98        5.91      4.84 o 
   1   5  23      634.02      661.08     15.68 o 
   2   5  23      463.00      450.82     11.84 o 
   3   5  23      950.94     1002.78     20.65 o 
   4   5  23       43.75       41.03      3.98 o 
  -5   6  23      155.05      150.16      8.53 o 
  -4   6  23     2885.15     2898.52     84.88 o 
  -3   6  23      150.21      145.17      7.63 o 
  -2   6  23     2821.30     2801.55     60.91 o 
  -1   6  23        4.87        3.77      4.78 o 
   0   6  23     1534.77     1584.57     37.65 o 
   1   6  23       46.70       48.34      5.84 o 
   2   6  23      192.77      183.59      7.58 o 
   3   6  23      257.47      241.97      8.80 o 
   4   6  23     2191.15     2052.35     82.55 o 
  -4   7  23      171.38      153.64      5.30 o 
  -3   7  23      348.72      351.08     10.13 o 
  -2   7  23      228.07      232.24     18.92 o 
  -1   7  23     1405.89     1460.75     34.82 o 
   0   7  23      114.76      146.76     12.83 o 
   1   7  23      551.24      589.29     16.62 o 
   2   7  23       67.60       60.12      7.86 o 
   3   7  23     1762.57     1693.76     54.39 o 
  -3   8  23      154.66      148.00      4.79 o 
  -2   8  23      797.68      791.70     17.99 o 
  -1   8  23     1841.42     1892.44     40.46 o 
   0   8  23     4990.83     4914.86    192.11 o 
   1   8  23     1143.71     1095.93     45.71 o 
   2   8  23      119.25      134.76      9.47 o 
  -2   9  23      673.73      577.76     15.97 o 
  -1   9  23      750.75      722.74     18.05 o 
   0   9  23       48.17       36.08      6.03 o 
   1   9  23      959.63      842.55     33.59 o 
  -6   0  24     1245.27     1226.46     46.07 o 
  -4   0  24      739.24      739.03     26.67 o 
  -2   0  24      302.24      340.28     17.85 o 
   0   0  24     3368.88     3403.38    105.21 o 
   2   0  24       98.45      130.20     13.02 o 
   4   0  24     3816.57     3814.19    172.69 o 
  -6   1  24       67.72       76.72      5.43 o 
  -5   1  24     1618.92     1645.99     30.34 o 
  -4   1  24      252.25      264.93     11.34 o 
  -3   1  24      155.31      164.73      9.99 o 
  -2   1  24     1457.17     1470.06     30.56 o 
  -1   1  24     2794.90     2947.30     65.03 o 
   0   1  24      796.92      784.93     20.58 o 
   1   1  24     1571.11     1579.33     46.38 o 
   2   1  24      542.74      550.70     15.15 o 
   3   1  24     1728.68     1791.66     46.31 o 
   4   1  24      531.51      538.00     25.66 o 
   5   1  24      229.36      243.44     13.33 o 
  -6   2  24      706.96      750.63     22.85 o 
  -5   2  24      808.29      841.58     24.09 o 
  -4   2  24      232.91      228.86      9.50 o 
  -3   2  24      122.20      134.07      8.23 o 
  -2   2  24       65.65       68.73      5.75 o 
  -1   2  24     1614.81     1717.32     47.94 o 
   0   2  24     8836.60     8854.88    188.93 o 
   1   2  24       11.64       15.14      6.65 o 
   2   2  24     1113.82     1122.26     28.30 o 
   3   2  24       75.64       98.07      6.03 o 
   4   2  24      856.30      877.59     24.40 o 
   5   2  24       68.27       58.83      4.52 o 
  -5   3  24      868.46      934.38     29.02 o 
  -4   3  24       14.06       14.81      6.65 o 
  -3   3  24     1014.42     1071.13     24.06 o 
  -2   3  24      256.33      280.56     10.55 o 
  -1   3  24      135.31      154.19     15.13 o 
   0   3  24      102.28       83.59      5.97 o 
   1   3  24     1073.98     1073.31     20.13 o 
   2   3  24     1054.91     1032.84     23.65 o 
   3   3  24     5433.83     5327.51     92.70 o 
   4   3  24        0.10        5.77      4.88 o 
  -5   4  24       76.84       71.52      6.66 o 
  -4   4  24      877.18      884.39     28.90 o 
  -3   4  24      562.09      546.34     19.08 o 
  -2   4  24      221.83      251.49     18.40 o 
  -1   4  24      121.14      151.90      6.56 o 
   0   4  24      182.28      176.99      7.09 o 
   1   4  24      106.43      119.86      7.74 o 
   2   4  24      306.69      295.52      9.66 o 
   3   4  24      128.25      153.83      7.27 o 
   4   4  24      101.16      133.90      6.48 o 
  -5   5  24      165.55      160.93      8.98 o 
  -4   5  24     1438.91     1476.26     45.21 o 
  -3   5  24      955.55      940.41     61.83 o 
  -2   5  24      215.37      230.37      8.72 o 
  -1   5  24       34.24       35.90      4.52 o 
   0   5  24      397.12      406.48     11.46 o 
   1   5  24      422.91      474.60     13.74 o 
   2   5  24      213.66      209.65      8.21 o 
   3   5  24      181.56      183.30      6.80 o 
   4   5  24        2.28        2.55      3.22 o 
  -4   6  24       36.15       41.40      6.95 o 
  -3   6  24       44.65       52.60      5.66 o 
  -2   6  24      134.95      145.49      7.80 o 
  -1   6  24       27.01       38.81      5.49 o 
   0   6  24       49.57       56.87      6.21 o 
   1   6  24        6.41        1.70      5.34 o 
   2   6  24        0.99        2.61      4.59 o 
   3   6  24       25.48       25.04      4.32 o 
  -4   7  24       37.95       29.31      3.02 o 
  -3   7  24        4.93        9.36      4.61 o 
  -2   7  24        0.33       -2.93      4.86 o 
  -1   7  24       92.02      106.57      6.28 o 
   0   7  24        1.62        1.04      4.60 o 
   1   7  24      775.27      798.48     24.72 o 
   2   7  24       94.82       92.60      9.14 o 
   3   7  24      190.25      188.21     10.26 o 
  -3   8  24       21.27       24.44      2.81 o 
  -2   8  24       21.70       30.61      3.41 o 
  -1   8  24      634.31      652.62     16.54 o 
   0   8  24       60.32       76.19     13.97 o 
   1   8  24       37.95       27.70      8.95 o 
   2   8  24     1603.09     1489.92     56.88 o 
  -1   9  24     1005.64      924.47     24.39 o 
   0   9  24       42.75       27.30     10.16 o 
  -5   0  25      197.49      211.54      9.46 o 
  -3   0  25     1307.67     1217.83     39.01 o 
  -1   0  25      317.11      319.23     16.22 o 
   1   0  25      711.32      694.04     32.86 o 
   3   0  25     1314.76     1332.37     57.51 o 
   5   0  25      263.06      275.54     19.05 o 
  -6   1  25      171.41      197.91      8.50 o 
  -5   1  25      196.81      236.66      9.69 o 
  -4   1  25        1.38       10.37      4.88 o 
  -3   1  25      257.21      256.82      7.59 o 
  -2   1  25        2.61        4.97      5.01 o 
  -1   1  25      843.76      858.26     20.67 o 
   0   1  25       16.83       28.51      5.80 o 
   1   1  25     4254.17     4341.31    107.46 o 
   2   1  25      193.25      192.80     12.69 o 
   3   1  25      380.84      400.49     14.21 o 
   4   1  25       13.98       31.81      7.60 o 
   5   1  25       62.31       61.00      6.95 o 
  -5   2  25      297.18      330.67     12.08 o 
  -4   2  25      164.15      205.42      8.43 o 
  -3   2  25       45.63       66.27      4.82 o 
  -2   2  25      862.00      884.83     19.32 o 
  -1   2  25       27.17       31.20      6.50 o 
   0   2  25       32.35       35.13      6.93 o 
   1   2  25       27.65       37.77      7.85 o 
   2   2  25      304.62      322.20     14.31 o 
   3   2  25      179.09      180.62      7.85 o 
   4   2  25      447.69      471.98     15.38 o 
  -5   3  25      288.25      328.94     18.39 o 
  -4   3  25       17.83       32.03      6.31 o 
  -3   3  25     1860.33     1850.51     38.89 o 
  -2   3  25       18.62       25.75      5.80 o 
  -1   3  25     1847.48     1819.22     43.98 o 
   0   3  25      467.47      473.45     12.97 o 
   1   3  25      286.73      300.29      8.73 o 
   2   3  25       85.05       77.12      5.92 o 
   3   3  25     2785.33     2744.20     45.87 o 
   4   3  25        4.57        2.54      5.11 o 
  -5   4  25       36.75       47.56      7.32 o 
  -4   4  25     2448.94     2464.04     82.60 o 
  -3   4  25       49.61       53.48      7.55 o 
  -2   4  25     1243.27     1231.65     39.93 o 
  -1   4  25      268.58      260.84      8.34 o 
   0   4  25     2313.35     2348.15     47.08 o 
   1   4  25       22.83       25.91      5.10 o 
   2   4  25      415.83      432.88     11.57 o 
   3   4  25      546.02      535.45     12.42 o 
   4   4  25     2912.52     2843.61     75.82 o 
  -5   5  25      975.30      991.19     33.67 o 
  -4   5  25       56.58       62.28      8.84 o 
  -3   5  25     2651.58     2733.52     81.33 o 
  -2   5  25      892.75      894.80     40.14 o 
  -1   5  25     3808.31     3798.67     74.03 o 
   0   5  25       11.41       18.53      5.38 o 
   1   5  25      540.68      510.31     14.22 o 
   2   5  25      224.60      226.44      7.68 o 
   3   5  25      748.11      772.36     22.53 o 
   4   5  25      149.46      132.78      5.89 o 
  -4   6  25     2090.18     2033.91     51.20 o 
  -3   6  25       27.24       34.57      5.21 o 
  -2   6  25     2079.05     2105.53     50.68 o 
  -1   6  25       23.52       33.18      5.41 o 
   0   6  25     1470.73     1522.84     38.09 o 
   1   6  25       66.39       79.71      8.34 o 
   2   6  25       90.26       98.26      7.29 o 
   3   6  25       40.39       34.31      7.26 o 
  -3   7  25     1309.88     1274.34     38.29 o 
  -2   7  25      118.19      128.52      6.96 o 
  -1   7  25      357.16      381.23     11.57 o 
   0   7  25        8.58       17.85      9.07 o 
   1   7  25       71.71       82.32      5.93 o 
   2   7  25        0.53        9.31      6.97 o 
  -2   8  25      202.00      203.36      5.89 o 
  -1   8  25       57.37       76.09      4.64 o 
   0   8  25      366.41      367.60     25.40 o 
   1   8  25        1.38        2.65      7.59 o 
  -4   0  26     3392.24     3279.84     89.16 o 
  -2   0  26      147.56      132.76     20.18 o 
   0   0  26     2812.44     2666.24     73.25 o 
   2   0  26     1608.95     1640.07     54.18 o 
   4   0  26      220.71      311.10     24.13 o 
  -5   1  26     1706.86     1892.32     49.78 o 
  -4   1  26      500.90      539.04     12.90 o 
  -3   1  26      138.67      142.47      5.70 o 
  -2   1  26       33.78       39.35      5.26 o 
  -1   1  26     5402.92     5226.99    105.10 o 
   0   1  26     7295.62     7493.36    182.07 o 
   1   1  26     3053.51     3043.63     80.07 o 
   2   1  26        0.78       15.49      6.48 o 
   3   1  26     1027.56     1093.30     26.84 o 
   4   1  26       33.36       44.44     13.33 o 
  -5   2  26        7.58       15.73      5.15 o 
  -4   2  26       83.25      111.47      6.07 o 
  -3   2  26     1983.86     1947.67     39.61 o 
  -2   2  26      139.19      127.05      6.98 o 
  -1   2  26      538.83      530.59     17.50 o 
   0   2  26     5120.51     5017.16    140.52 o 
   1   2  26      253.62      254.52     11.96 o 
   2   2  26     2032.73     1994.76     46.13 o 
   3   2  26       10.96       19.87      5.32 o 
   4   2  26     2145.49     2063.71     54.50 o 
  -5   3  26      184.38      194.06     14.72 o 
  -4   3  26       38.02       36.86      6.22 o 
  -3   3  26       59.92       72.57      6.77 o 
  -2   3  26        5.94        4.54      5.49 o 
  -1   3  26      951.11      961.48     25.39 o 
   0   3  26      146.42      164.65      7.27 o 
   1   3  26       91.20      104.17      6.25 o 
   2   3  26       52.16       53.11      5.80 o 
   3   3  26     1543.97     1510.41     29.33 o 
   4   3  26       92.87       96.99     12.70 o 
  -5   4  26        4.28        9.21      4.94 o 
  -4   4  26       52.47       64.34     17.71 o 
  -3   4  26       23.58       27.72      6.76 o 
  -2   4  26      503.27      531.51     34.21 o 
  -1   4  26       75.39       73.32      6.17 o 
   0   4  26      238.71      239.45     10.29 o 
   1   4  26      704.67      672.03     15.57 o 
   2   4  26      202.31      203.77      7.95 o 
   3   4  26      109.43      111.43      5.35 o 
   4   4  26      243.72      253.08      9.07 o 
  -4   5  26      283.64      299.68     13.02 o 
  -3   5  26       14.16       24.18      6.87 o 
  -2   5  26       49.82       64.06      6.77 o 
  -1   5  26      171.61      212.02     10.86 o 
   0   5  26       19.27       22.12      5.20 o 
   1   5  26      356.87      404.52     14.32 o 
   2   5  26      639.98      625.89     16.42 o 
   3   5  26       23.26       26.74      4.42 o 
  -4   6  26       11.44       30.67      3.82 o 
  -3   6  26      352.12      355.44     13.42 o 
  -2   6  26      118.77      153.40      7.70 o 
  -1   6  26       44.20       64.28      8.34 o 
   0   6  26      164.65      175.88      8.62 o 
   1   6  26      207.11      223.74      9.90 o 
   2   6  26      453.83      496.32     15.44 o 
   3   6  26      713.32      648.61     27.39 o 
  -3   7  26       10.88       14.54      4.44 o 
  -2   7  26       74.10       82.30      5.37 o 
  -1   7  26      594.00      624.87     17.73 o 
   0   7  26      242.58      237.43      9.50 o 
   1   7  26       10.05       33.18      9.30 o 
   2   7  26        9.92       18.20     10.48 o 
  -2   8  26      324.30      278.51      8.37 o 
  -1   8  26      133.57      134.78     20.00 o 
   0   8  26       41.15       46.35     10.79 o 
   1   8  26      162.74      133.96     13.97 o 
  -5   0  27      409.33      434.80     19.48 o 
  -3   0  27      341.64      350.01     28.39 o 
  -1   0  27      933.57      896.53     45.18 o 
   1   0  27      454.01      482.52     50.16 o 
   3   0  27      345.82      366.69     24.24 o 
  -5   1  27      419.13      433.33     13.61 o 
  -4   1  27      724.39      741.89     16.03 o 
  -3   1  27      218.47      197.66      7.29 o 
  -2   1  27      681.70      683.05     18.53 o 
  -1   1  27        5.16       25.77      5.54 o 
   0   1  27      205.49      200.53      9.85 o 
   1   1  27      311.29      351.97     16.85 o 
   2   1  27      254.20      269.79     17.23 o 
   3   1  27       32.67       38.58     10.13 o 
   4   1  27      311.58      322.73     18.09 o 
  -5   2  27      718.30      800.76     22.27 o 
  -4   2  27      840.90      837.34     18.35 o 
  -3   2  27      170.48      194.66     11.06 o 
  -2   2  27      308.14      283.15     10.85 o 
  -1   2  27      286.77      262.95     11.90 o 
   0   2  27      359.36      376.17     13.97 o 
   1   2  27      150.55      199.77     11.01 o 
   2   2  27      434.94      444.54     14.41 o 
   3   2  27      398.96      392.56     12.18 o 
   4   2  27      637.92      608.51     17.48 o 
  -5   3  27      763.88      795.18     24.34 o 
  -4   3  27        6.88       13.07      5.62 o 
  -3   3  27      444.71      441.05     13.16 o 
  -2   3  27       25.27       25.46      9.71 o 
  -1   3  27     1229.29     1183.40     31.70 o 
   0   3  27       27.13       34.90      6.15 o 
   1   3  27       59.22       79.21      5.87 o 
   2   3  27      310.47      326.51      9.53 o 
   3   3  27      705.24      746.26     18.79 o 
   4   3  27      165.44      152.98      6.67 o 
  -4   4  27      649.21      677.34     24.46 o 
  -3   4  27      168.73      177.20     11.66 o 
  -2   4  27     1125.82     1134.05     51.04 o 
  -1   4  27       44.58       59.63      9.55 o 
   0   4  27      195.84      192.69      8.14 o 
   1   4  27       39.69       61.83      5.45 o 
   2   4  27      146.95      169.23      7.61 o 
   3   4  27        8.25       15.12      4.84 o 
  -4   5  27      125.52      115.63     11.11 o 
  -3   5  27     2877.61     2919.88    137.14 o 
  -2   5  27       15.21       13.94      5.61 o 
  -1   5  27     4291.99     4381.08    107.53 o 
   0   5  27       19.24       26.76      5.47 o 
   1   5  27      139.40      159.84      6.59 o 
   2   5  27      158.62      179.92     15.92 o 
   3   5  27     1140.36     1113.67     30.86 o 
  -3   6  27       41.77       32.41      5.17 o 
  -2   6  27     2051.28     2146.40     63.30 o 
  -1   6  27        7.88       17.94      5.09 o 
   0   6  27      327.16      358.21     14.39 o 
   1   6  27       96.82      107.15      6.85 o 
   2   6  27      141.67      153.30      6.77 o 
  -3   7  27      252.18      265.56      9.60 o 
  -2   7  27        1.07        6.36      5.23 o 
  -1   7  27     1518.31     1567.09     48.02 o 
   0   7  27       16.78       29.85      4.64 o 
   1   7  27      486.10      466.89     21.78 o 
  -4   0  28     2076.24     2086.48     71.30 o 
  -2   0  28     1563.70     1623.01     54.23 o 
   0   0  28     2803.20     2961.98    113.95 o 
   2   0  28     2025.69     1996.40     63.92 o 
   4   0  28      689.75      644.42     36.19 o 
  -5   1  28      422.40      430.90     13.02 o 
  -4   1  28      362.79      344.85     12.69 o 
  -3   1  28      528.77      546.21     12.27 o 
  -2   1  28       82.01       78.16      6.62 o 
  -1   1  28     3051.11     3008.51     91.71 o 
   0   1  28      972.81      887.99     32.79 o 
   1   1  28      391.24      435.13     18.19 o 
   2   1  28       12.42       17.30      9.48 o 
   3   1  28     1813.21     1793.43     71.99 o 
   4   1  28       47.84       51.27      7.18 o 
  -5   2  28      350.01      363.16     12.74 o 
  -4   2  28      181.26      195.64     11.23 o 
  -3   2  28      517.43      536.80     13.22 o 
  -2   2  28      775.98      787.88     31.43 o 
  -1   2  28     1075.43     1051.41     26.34 o 
   0   2  28       65.48       71.95     10.85 o 
   1   2  28     3763.70     3646.49     90.41 o 
   2   2  28      538.19      541.87     15.67 o 
   3   2  28      483.12      497.84     15.40 o 
   4   2  28      916.73      848.28     26.76 o 
  -4   3  28       12.40       20.41      5.37 o 
  -3   3  28       80.51       86.97      5.78 o 
  -2   3  28       75.82       78.20      7.09 o 
  -1   3  28      329.63      329.11     18.21 o 
   0   3  28      476.95      457.55     14.82 o 
   1   3  28     1361.94     1430.35     29.01 o 
   2   3  28       11.52       15.74      4.82 o 
   3   3  28      785.19      762.36     22.58 o 
  -4   4  28       22.30       42.99      9.47 o 
  -3   4  28      145.15      150.43     19.44 o 
  -2   4  28      354.95      362.48     21.99 o 
  -1   4  28     2601.62     2596.55     63.77 o 
   0   4  28      435.72      436.58     11.44 o 
   1   4  28      197.96      233.37      7.95 o 
   2   4  28      114.39      160.27      8.71 o 
   3   4  28      284.81      303.09     10.65 o 
  -4   5  28       43.30       48.51      5.15 o 
  -3   5  28      189.56      187.93     14.60 o 
  -2   5  28      685.59      691.82     19.06 o 
  -1   5  28      678.18      739.11     20.74 o 
   0   5  28     1077.65     1144.59     29.27 o 
   1   5  28      127.10      135.28      6.55 o 
   2   5  28      652.01      609.72     18.37 o 
  -3   6  28       23.09       31.93      4.57 o 
  -2   6  28        9.71       15.80      4.81 o 
  -1   6  28      654.58      707.54     20.98 o 
   0   6  28       28.76       31.78      5.70 o 
   1   6  28       20.51       23.43      5.82 o 
   2   6  28        1.02        5.18      3.76 o 
  -2   7  28      338.41      319.78     10.67 o 
  -1   7  28      125.39      126.11      6.61 o 
   0   7  28       89.99       89.55      4.84 o 
   1   7  28       18.74       29.09      7.14 o 
  -5   0  29      746.46      840.52     31.88 o 
  -3   0  29      571.40      556.77     20.71 o 
  -1   0  29      931.98      859.55     31.19 o 
   1   0  29      741.13      811.40     63.49 o 
   3   0  29      172.69      205.71     19.05 o 
  -5   1  29        3.33        2.88      3.87 o 
  -4   1  29      520.89      554.92     29.05 o 
  -3   1  29      277.90      256.18     11.42 o 
  -2   1  29     1592.79     1566.31     40.11 o 
  -1   1  29      148.71      181.28     12.02 o 
   0   1  29      321.30      287.59     14.84 o 
   1   1  29       62.98       74.45     13.39 o 
   2   1  29      124.93      140.93     10.77 o 
   3   1  29        3.46       12.06     10.79 o 
  -4   2  29      329.16      378.44     13.20 o 
  -3   2  29      170.24      191.50      7.64 o 
  -2   2  29       14.49       21.58      7.72 o 
  -1   2  29      199.06      248.76     27.26 o 
   0   2  29     1032.85     1015.15     28.28 o 
   1   2  29      312.42      316.54     11.95 o 
   2   2  29       70.43       92.33      8.51 o 
   3   2  29      696.58      671.72     27.30 o 
  -4   3  29      139.11      157.08      7.95 o 
  -3   3  29       90.71      112.52      8.20 o 
  -2   3  29      439.78      448.54     16.56 o 
  -1   3  29      521.96      557.61     19.66 o 
   0   3  29      145.06      158.98      9.86 o 
   1   3  29      924.94      946.36     20.07 o 
   2   3  29      669.65      654.62     16.68 o 
   3   3  29     1696.27     1636.18     51.71 o 
  -4   4  29       33.24       31.80      4.94 o 
  -3   4  29      287.95      318.50     15.97 o 
  -2   4  29     1054.98     1055.20     35.89 o 
  -1   4  29      510.88      510.07     14.02 o 
   0   4  29      946.92      964.08     19.79 o 
   1   4  29      391.57      436.42     11.96 o 
   2   4  29      535.48      534.17     16.46 o 
   3   4  29      350.88      355.49     11.05 o 
  -3   5  29      911.08      869.81     42.54 o 
  -2   5  29       93.09       91.37      6.09 o 
  -1   5  29     1471.15     1561.23     50.86 o 
   0   5  29        5.09        4.38      5.30 o 
   1   5  29       83.10      102.73      6.31 o 
   2   5  29      195.97      198.15      7.79 o 
  -2   6  29     1657.80     1467.75     49.52 o 
  -1   6  29       24.83       37.77      4.86 o 
   0   6  29      909.43      945.13     26.46 o 
   1   6  29       98.35       99.04      5.24 o 
  -1   7  29      510.85      464.11     18.41 o 
  -4   0  30      513.42      568.97     34.28 o 
  -2   0  30      597.44      588.05     22.66 o 
   0   0  30      143.06      196.18     31.74 o 
   2   0  30      583.79      586.64     47.62 o 
  -4   1  30       65.84       77.77      7.88 o 
  -3   1  30     1130.05     1120.39     27.28 o 
  -2   1  30      286.40      275.06     16.87 o 
  -1   1  30      114.04      140.90     10.52 o 
   0   1  30       15.78       30.22      7.84 o 
   1   1  30     1264.21     1295.75     61.95 o 
   2   1  30      227.99      213.32     29.84 o 
   3   1  30      318.54      265.47     15.55 o 
  -4   2  30      670.05      629.48     17.74 o 
  -3   2  30      130.45      137.19      6.70 o 
  -2   2  30      346.99      331.45     13.76 o 
  -1   2  30      130.25      129.05     12.05 o 
   0   2  30       47.64       57.85      7.59 o 
   1   2  30      599.30      586.56     17.97 o 
   2   2  30     1280.31     1288.20     69.20 o 
   3   2  30      423.61      417.76     17.78 o 
  -4   3  30      222.82      220.82     10.35 o 
  -3   3  30       26.91       37.94      7.68 o 
  -2   3  30      389.18      374.84     14.57 o 
  -1   3  30      246.24      248.42     14.66 o 
   0   3  30      555.56      580.46     24.69 o 
   1   3  30       34.79       42.38      5.35 o 
   2   3  30     1104.26     1074.76     30.20 o 
  -3   4  30      330.75      315.88     16.82 o 
  -2   4  30       57.75       45.08     15.87 o 
  -1   4  30     1668.90     1685.58     42.09 o 
   0   4  30      509.09      477.74     12.35 o 
   1   4  30       30.25       38.36      5.68 o 
   2   4  30      167.83      174.21      8.59 o 
  -3   5  30        1.84        1.83      3.97 o 
  -2   5  30     1655.85     1617.38     52.29 o 
  -1   5  30      341.55      358.59     14.44 o 
   0   5  30       41.66       53.72      8.02 o 
   1   5  30      195.07      190.28      8.10 o 
  -2   6  30      163.40      140.95      8.25 o 
  -1   6  30     1203.99     1107.17     39.98 o 
   0   6  30      152.97      147.62      6.49 o 
  -3   0  31      423.09      535.85     38.09 o 
  -1   0  31     1447.55     1453.37     68.89 o 
   1   0  31      680.38      697.75     53.97 o 
  -4   1  31      881.57      910.39     24.59 o 
  -3   1  31      337.60      333.57     16.40 o 
  -2   1  31     1365.45     1311.93     33.57 o 
  -1   1  31      178.40      205.94     11.67 o 
   0   1  31      290.99      353.85     20.54 o 
   1   1  31       17.89       26.64     15.93 o 
  -4   2  31     1013.63      976.25     36.76 o 
  -3   2  31     1187.38     1178.80     44.70 o 
  -2   2  31      238.45      234.75     15.76 o 
  -1   2  31       63.04       81.52      8.63 o 
   0   2  31       82.23       85.12      7.34 o 
   1   2  31      400.99      395.54     31.74 o 
  -3   3  31       46.63       44.06      7.02 o 
  -2   3  31      380.85      357.45     29.21 o 
  -1   3  31      200.32      223.21     14.56 o 
   0   3  31       36.89       41.06      7.23 o 
   1   3  31       43.85       40.23      5.62 o 
   2   3  31      256.38      250.06      9.26 o 
  -3   4  31      158.62      155.24      9.51 o 
  -2   4  31      247.86      284.43     24.76 o 
  -1   4  31       46.01       53.43     12.38 o 
   0   4  31     1271.20     1244.62     41.24 o 
   1   4  31     1001.64      981.59     27.63 o 
   2   4  31       49.39       41.18      4.14 o 
  -2   5  31      138.32      129.12     17.14 o 
  -1   5  31     1348.87     1292.11     41.72 o 
   0   5  31       79.00       66.07      6.00 o 
   1   5  31     1553.29     1498.71     40.64 o 
  -2   0  32      368.94      382.21     31.11 o 
   0   0  32       71.84       84.44     23.49 o 
  -3   1  32       36.78       47.20      9.43 o 
  -2   1  32       62.95       92.69     16.51 o 
  -1   1  32      605.04      592.27     31.27 o 
   0   1  32      349.18      316.13     18.48 o 
  -3   2  32       27.55       49.52     12.70 o 
  -2   2  32       16.77       48.89     15.24 o 
  -1   2  32       33.33       73.65     17.14 o 
   0   2  32       97.01      103.49     17.78 o 
   1   2  32      481.32      523.15     36.19 o 
   2   2  32      294.37      264.12     12.70 o 
  -3   3  32      360.32      307.29     23.49 o 
  -2   3  32       38.34       40.00     13.97 o 
  -1   3  32       15.66       28.57     14.60 o 
   0   3  32       30.51       62.85     15.24 o 
   1   3  32       96.08       84.20      5.48 o 
  -2   4  32      498.15      537.12     35.55 o 
  -1   4  32      256.20      266.61     11.67 o 
   0   4  32        4.32        9.80      4.72 o 
   1   4  32      805.07      778.69     22.04 o 
  -1   5  32       77.44       85.88      5.68 o 
  -3   0  33      680.15      648.23     41.27 o 
  -3   1  33      215.54      246.34     20.95 o 
  -2   1  33     1794.10     1898.97    111.11 o 
  -1   1  33      556.88      551.72     38.09 o 
   0   1  33      985.75      916.15     57.14 o 
  -2   2  33       36.28       37.46     13.33 o 
  -1   2  33      429.53      438.08     32.38 o 
   0   2  33      235.45      257.77     23.49 o 
   1   2  33      434.16      417.76     29.21 o 
  -2   3  33      211.55      199.99     19.68 o 
  -1   3  33      120.05      115.55     15.24 o 
   0   3  33       55.63       60.23     17.14 o 
   1   3  33        6.40       14.60      4.54 o 
  -1   4  33      288.70      289.85     11.52 o 
  -2   0  34      340.49      346.65     26.03 o 
  -2   1  34        5.91       19.68     11.43 o 
  -1   1  34        8.25       12.06     12.06 o 
  -1   2  34       56.24       62.85     12.70 o 
   0   2  34       13.61       16.51     10.79 o 
                                                 
